# Supplementary material for: Ileal Lactase Expression Associates with Lactase Persistence Genotypes
Source: Nutrients. 2021 Apr 17;13(4):1340. doi: 10.3390/nu13041340 (PMC8073975; doi:10.3390/nu13041340)
Supplement: Supplementary file 1 [file nutrients-13-01340-s001.zip]

Archive with 1 entries (1 files):
- nutrients-1159572-supplementary.xlsx
