# Supplementary material for: Ileal Lactase Expression Associates with Lactase Persistence Genotypes
Source: Nutrients. 2021 Apr 17;13(4):1340. doi: 10.3390/nu13041340 (PMC8073975; doi:10.3390/nu13041340)
Supplement: Supplementary file 1 [file nutrients-13-01340-s001.zip › nutrients-1159572-supplementary.xlsx]

## Sheet: correlations with LCT, ileum
gene	probe	r	p	p.fdr
CD14	ILMN_2396444	-0.570872	1.6204e-18	1.11366e-14
ALDH6A1	ILMN_2096985	0.564842	4.40873e-18	2.42401e-14
LOC441442	ILMN_3289934	0.555662	1.94657e-17	8.91885e-14
C18orf18	ILMN_3261278	0.548105	6.39071e-17	2.50981e-13
XYLB	ILMN_1794349	0.546584	8.08952e-17	2.77986e-13
CISD1	ILMN_2122952	0.540482	2.05745e-16	6.28461e-13
BCL2L15	ILMN_1694666	0.539567	2.36263e-16	6.4951e-13
LOC100128907	ILMN_3184670	0.537329	3.30805e-16	8.26741e-13
CCDC25	ILMN_1793146	0.536247	3.88942e-16	8.91033e-13
BEND7	ILMN_3178043	0.529226	1.09639e-15	2.31853e-12
APOM	ILMN_1731941	0.526472	1.63586e-15	3.21225e-12
LOC392437	ILMN_3202024	0.525334	1.9278e-15	3.53315e-12
SNX24	ILMN_2085236	0.524143	2.28785e-15	3.93095e-12
SLC36A1	ILMN_2124471	0.522528	2.88246e-15	4.66128e-12
IFT20	ILMN_3235216	0.520497	3.8484e-15	5.56823e-12
CDCA3	ILMN_1737728	0.520516	3.83809e-15	5.56823e-12
LOC100130111	ILMN_3272267	0.519311	4.55166e-15	6.25648e-12
SAT2	ILMN_1746883	0.518285	5.25958e-15	6.88529e-12
AKAP1	ILMN_1712530	0.51785	5.59146e-15	6.98704e-12
SLC16A10	ILMN_1782938	0.515201	8.10138e-15	9.68326e-12
PC	ILMN_1671489	0.513237	1.06416e-14	1.21896e-11
PDZK1P1	ILMN_3243598	0.51202	1.25897e-14	1.38442e-11
SOAT2	ILMN_1777556	0.510211	1.61458e-14	1.70717e-11
MATN2	ILMN_1698685	0.509794	1.70946e-14	1.74055e-11
GRAMD1C	ILMN_2052717	0.50887	1.93974e-14	1.90448e-11
UGT2B11	ILMN_1810233	0.508594	2.01407e-14	1.90926e-11
SLC23A1	ILMN_2376553	0.50755	2.32151e-14	2.12735e-11
TLR3	ILMN_2155708	0.506092	2.829e-14	2.39437e-11
MAF	ILMN_1722206	0.506002	2.86352e-14	2.39437e-11
ELOVL7	ILMN_1740213	0.505975	2.87418e-14	2.39437e-11
SLC25A15	ILMN_2070013	0.505252	3.16878e-14	2.56215e-11
RNASET2	ILMN_1671565	-0.504081	3.71018e-14	2.89464e-11
CYP2J2	ILMN_1758731	0.503921	3.79059e-14	2.89464e-11
AKR1B15	ILMN_2278335	0.503681	3.9146e-14	2.90855e-11
PKLR	ILMN_1777031	0.503062	4.25322e-14	3.07698e-11
C17orf76	ILMN_2221784	0.50245	4.61609e-14	3.25387e-11
FLVCR1	ILMN_1661596	0.501918	4.95594e-14	3.32302e-11
GIPC2	ILMN_1672545	0.501979	4.91599e-14	3.32302e-11
GOSR2	ILMN_1656293	0.501585	5.1815e-14	3.39154e-11
CDC37	ILMN_1668369	-0.500918	5.66242e-14	3.62013e-11
ACVR2A	ILMN_1670912	0.50012	6.29535e-14	3.93331e-11
UGT2B15	ILMN_2048414	0.499495	6.83935e-14	4.0874e-11
C20orf118	ILMN_1807067	0.499537	6.8012e-14	4.0874e-11
SLC5A11	ILMN_2228780	0.497445	8.96322e-14	5.24272e-11
AGT	ILMN_1813530	0.497158	9.30704e-14	5.33041e-11
SLC46A3	ILMN_1658639	0.496918	9.60505e-14	5.38883e-11
SLC22A4	ILMN_2050911	0.496564	1.00625e-13	5.39599e-11
C7orf50	ILMN_1718336	-0.496559	1.00686e-13	5.39599e-11
LOC440704	ILMN_1673421	0.496455	1.02067e-13	5.39599e-11
LOC392301	ILMN_3279652	0.49603	1.07919e-13	5.59772e-11
UGT2B10	ILMN_1742444	0.495149	1.21089e-13	6.16453e-11
LOC730187	ILMN_3296979	-0.494591	1.3023e-13	6.28099e-11
KHK	ILMN_1706690	0.494666	1.28952e-13	6.28099e-11
ABCC2	ILMN_1676278	0.494835	1.26154e-13	6.28099e-11
APLP2	ILMN_2081465	0.493998	1.40661e-13	6.66711e-11
RORC	ILMN_1734366	0.49309	1.58266e-13	7.3744e-11
CD36	ILMN_1796094	0.492925	1.61687e-13	7.40821e-11
ZNF703	ILMN_1714952	0.492634	1.67913e-13	7.56736e-11
LOC732445	ILMN_3237574	0.491839	1.86081e-13	8.2509e-11
MEP1B	ILMN_1734694	0.491031	2.06508e-13	9.01127e-11
ESRRG	ILMN_1661994	0.490151	2.31265e-13	9.9339e-11
ARHGAP18	ILMN_1791186	0.48907	2.65638e-13	1.007e-10
MAOB	ILMN_1727360	0.489849	2.40398e-13	1.007e-10
LOC650369	ILMN_1683664	-0.489075	2.65451e-13	1.007e-10
TMBIM6	ILMN_1693311	0.48954	2.50095e-13	1.007e-10
CTH	ILMN_2305112	0.489295	2.58097e-13	1.007e-10
UBE2I	ILMN_1810474	-0.489505	2.51247e-13	1.007e-10
SLC5A12	ILMN_2411317	0.489338	2.56662e-13	1.007e-10
ATP1A1	ILMN_2415189	0.489018	2.67401e-13	1.007e-10
DUSP5	ILMN_1656501	0.489194	2.61452e-13	1.007e-10
FMO4	ILMN_1677885	0.488301	2.93039e-13	1.02353e-10
GLRX	ILMN_1737308	0.488445	2.87704e-13	1.02353e-10
RCC2	ILMN_1720124	-0.488282	2.93763e-13	1.02353e-10
UNC5CL	ILMN_1745491	0.48843	2.88285e-13	1.02353e-10
AKR1A1	ILMN_2380771	0.488696	2.78639e-13	1.02353e-10
RRAS2	ILMN_2077623	0.488272	2.94129e-13	1.02353e-10
LRRC16A	ILMN_3244461	0.488014	3.03976e-13	1.04458e-10
FAHD1	ILMN_1701457	0.48766	3.18015e-13	1.07933e-10
HK1	ILMN_2382990	-0.487506	3.24315e-13	1.08728e-10
PEPD	ILMN_1717674	0.487271	3.34143e-13	1.10674e-10
DHRS4L2	ILMN_1761450	0.48667	3.60672e-13	1.18038e-10
ZNF488	ILMN_3240605	0.486107	3.87366e-13	1.23826e-10
GLS	ILMN_2188722	0.486111	3.87179e-13	1.23826e-10
ING2	ILMN_2085722	0.485933	3.96014e-13	1.25136e-10
C3orf32	ILMN_1666731	0.485793	4.03075e-13	1.2592e-10
LOC642684	ILMN_1700855	0.484299	4.86781e-13	1.50361e-10
GIPC2	ILMN_2075476	0.483996	5.05756e-13	1.54486e-10
GOLT1A	ILMN_2137208	0.482715	5.94055e-13	1.79463e-10
PECI	ILMN_1761131	0.481853	6.61668e-13	1.97717e-10
HSD17B11	ILMN_1675117	0.4814	7.00253e-13	2.06996e-10
LCLAT1	ILMN_3262936	0.481237	7.14648e-13	2.09004e-10
LOC728635	ILMN_1676014	0.481122	7.24964e-13	2.09789e-10
CD36	ILMN_1784863	0.480397	7.9345e-13	2.23894e-10
C14orf167	ILMN_3261811	0.480377	7.95449e-13	2.23894e-10
SEC24A	ILMN_2126832	0.48035	7.98138e-13	2.23894e-10
SLC30A1	ILMN_2067852	0.479906	8.43358e-13	2.32038e-10
RPL27	ILMN_1656807	-0.4799	8.44051e-13	2.32038e-10
C17orf73	ILMN_1710619	0.479764	8.58352e-13	2.33633e-10
SULT1A2	ILMN_1798528	0.479649	8.7076e-13	2.34687e-10
IGSF3	ILMN_2396546	0.479118	9.2995e-13	2.48206e-10
ALDH6A1	ILMN_1785284	0.478824	9.64404e-13	2.54927e-10
SLC22A4	ILMN_1685057	0.478738	9.74756e-13	2.5521e-10
LASS2	ILMN_2400500	0.477666	1.11283e-12	2.88612e-10
CNDP2	ILMN_1726769	0.477186	1.18055e-12	3.03312e-10
SEMA3B	ILMN_1653501	0.47662	1.26572e-12	3.22185e-10
CYP4F2	ILMN_1729439	0.476428	1.29593e-12	3.26758e-10
SAP30L	ILMN_1757781	0.476356	1.30746e-12	3.26758e-10
C2orf7	ILMN_2229940	0.476175	1.33686e-12	3.31096e-10
RNF113A	ILMN_1786388	0.475959	1.3727e-12	3.36936e-10
LOC388707	ILMN_3198247	-0.47531	1.48628e-12	3.61586e-10
ACE2	ILMN_1667018	0.47478	1.58586e-12	3.82428e-10
DAK	ILMN_1678619	0.474269	1.68781e-12	4.03476e-10
MSRA	ILMN_2228180	0.47372	1.80456e-12	4.27664e-10
MARVELD2	ILMN_1711124	0.473637	1.82282e-12	4.28301e-10
TSPAN12	ILMN_2194106	0.473147	1.93478e-12	4.50755e-10
CISD1	ILMN_2122953	0.472877	1.99942e-12	4.55171e-10
LDHA	ILMN_1807106	0.472751	2.03025e-12	4.55171e-10
ASPA	ILMN_1692824	0.472761	2.0277e-12	4.55171e-10
RAN	ILMN_3307930	-0.472746	2.0314e-12	4.55171e-10
SAR1B	ILMN_2394296	0.472725	2.03652e-12	4.55171e-10
PCK2	ILMN_1671791	0.472413	2.11503e-12	4.68905e-10
DHRS4	ILMN_1762666	0.471692	2.3081e-12	5.07617e-10
OSR2	ILMN_1737715	0.471386	2.39497e-12	5.22541e-10
WWC1	ILMN_1658619	0.471035	2.49877e-12	5.34693e-10
PC	ILMN_2340347	0.471001	2.50902e-12	5.34693e-10
CUBN	ILMN_1755203	0.471124	2.47188e-12	5.34693e-10
SLC6A4	ILMN_1683694	0.470824	2.56322e-12	5.42041e-10
ABCG8	ILMN_1680309	0.470595	2.63503e-12	5.52975e-10
SLC7A7	ILMN_1810275	0.470392	2.70027e-12	5.62372e-10
ACAD11	ILMN_1761058	0.470074	2.80539e-12	5.72247e-10
NAAA	ILMN_2285568	0.47006	2.81013e-12	5.72247e-10
TOR1AIP2	ILMN_2113938	0.470174	2.772e-12	5.72247e-10
APOBEC1	ILMN_1813881	0.469911	2.86102e-12	5.78326e-10
SCAMP5	ILMN_1753345	0.469807	2.89714e-12	5.81353e-10
FLVCR2	ILMN_2204876	0.469555	2.98608e-12	5.94858e-10
LOC644860	ILMN_3216794	0.469334	3.06629e-12	6.06442e-10
SMAD7	ILMN_2203896	0.468805	3.26711e-12	6.41543e-10
TRABD	ILMN_1755737	-0.468722	3.29986e-12	6.4338e-10
HOXD13	ILMN_1706901	0.468593	3.35107e-12	6.48763e-10
FAH	ILMN_1781536	0.468393	3.43248e-12	6.52282e-10
LOC391811	ILMN_1746252	-0.468373	3.44043e-12	6.52282e-10
C20orf54	ILMN_1740923	0.468487	3.39405e-12	6.52282e-10
PCK1	ILMN_2197381	0.468115	3.54823e-12	6.68112e-10
MYO5B	ILMN_2341548	0.467865	3.65603e-12	6.76022e-10
SEC24D	ILMN_1656386	0.467791	3.6886e-12	6.76022e-10
AIG1	ILMN_1797974	0.467828	3.67222e-12	6.76022e-10
LOC100130919	ILMN_3176090	-0.467934	3.62594e-12	6.76022e-10
PECI	ILMN_2384536	0.467016	4.04581e-12	7.33659e-10
LCOR	ILMN_1689817	0.466994	4.05646e-12	7.33659e-10
MAN1A1	ILMN_1742187	0.466899	4.10267e-12	7.37167e-10
SLC1A1	ILMN_1658917	0.466572	4.26502e-12	7.61362e-10
MGAT4A	ILMN_1755643	0.466485	4.30982e-12	7.64395e-10
DNPEP	ILMN_1691393	0.46598	4.57614e-12	8.06427e-10
PLOD2	ILMN_2410924	0.465655	4.75617e-12	8.32815e-10
	ILMN_1824665	0.465397	4.90352e-12	8.53181e-10
AK2	ILMN_1716053	0.465126	5.06393e-12	8.75551e-10
CIDEB	ILMN_1668910	0.464816	5.25284e-12	9.02537e-10
RTN4	ILMN_2352036	0.464582	5.40008e-12	9.1638e-10
FLJ20674	ILMN_1790197	0.464623	5.37422e-12	9.1638e-10
	ILMN_1872974	0.464457	5.48067e-12	9.24349e-10
WDR34	ILMN_1685928	0.464091	5.72241e-12	9.42168e-10
CIDECP	ILMN_2170080	0.46409	5.7234e-12	9.42168e-10
HSD3B1	ILMN_1780693	0.464155	5.67962e-12	9.42168e-10
GLRX2	ILMN_1680727	0.464213	5.6411e-12	9.42168e-10
CYP4F2	ILMN_2178492	0.463995	5.78811e-12	9.47148e-10
LOC100130980	ILMN_3199916	-0.463898	5.85443e-12	9.52333e-10
LOC648399	ILMN_1700880	0.46376	5.95017e-12	9.62212e-10
ATP1A1	ILMN_1775566	0.463649	6.02864e-12	9.6374e-10
PPP2R5D	ILMN_1780940	0.463648	6.02973e-12	9.6374e-10
MGC13057	ILMN_1787526	0.463333	6.25718e-12	9.94312e-10
CYB5A	ILMN_1714167	0.463144	6.39767e-12	1.0108e-09
SLC5A9	ILMN_1748366	0.463065	6.45741e-12	1.0144e-09
GSTA2	ILMN_3251540	0.463005	6.5035e-12	1.01507e-09
ING2	ILMN_1671265	0.462963	6.53553e-12	1.01507e-09
DARS	ILMN_1813836	-0.462536	6.87207e-12	1.05542e-09
TGFA	ILMN_2083946	0.462577	6.83928e-12	1.05542e-09
TXNIP	ILMN_1697448	-0.46232	7.04848e-12	1.0765e-09
C12orf28	ILMN_1787199	0.461727	7.55561e-12	1.14758e-09
FAM107B	ILMN_1758672	-0.461381	7.86814e-12	1.18848e-09
CTSC	ILMN_1696347	-0.461196	8.04015e-12	1.20126e-09
LOC100127988	ILMN_3181457	0.461197	8.03934e-12	1.20126e-09
LOC148709	ILMN_1680580	0.460703	8.51668e-12	1.26558e-09
CPO	ILMN_1746086	0.460384	8.8396e-12	1.3065e-09
ITPK1	ILMN_1715674	0.460184	9.04736e-12	1.33006e-09
NAT5	ILMN_1689097	-0.459911	9.3405e-12	1.36585e-09
SEMA3G	ILMN_1676067	0.459546	9.745e-12	1.41746e-09
POLR2G	ILMN_1748438	-0.458966	1.04242e-11	1.50827e-09
RHOD	ILMN_2089167	0.458595	1.0882e-11	1.56627e-09
MOSC2	ILMN_1665775	0.458339	1.12106e-11	1.60516e-09
LOC389599	ILMN_1714765	0.458224	1.13607e-11	1.60988e-09
KCNG1	ILMN_1673769	0.458232	1.13499e-11	1.60988e-09
CCDC90A	ILMN_1761961	0.458126	1.14905e-11	1.61992e-09
IFITM2	ILMN_1673352	-0.457939	1.17414e-11	1.64685e-09
KIAA1211	ILMN_1708709	0.457864	1.18436e-11	1.65275e-09
CCND3	ILMN_1668721	-0.457787	1.19493e-11	1.65908e-09
PARK7	ILMN_1744713	-0.45744	1.24388e-11	1.71836e-09
SNHG6	ILMN_3248443	-0.456859	1.33012e-11	1.82255e-09
NAALADL1	ILMN_1770963	0.456843	1.33256e-11	1.82255e-09
PEX14	ILMN_1763634	0.456118	1.44852e-11	1.97135e-09
SLC13A1	ILMN_1802131	0.455922	1.48155e-11	2.00637e-09
AKR7A3	ILMN_1718483	0.455768	1.50798e-11	2.03215e-09
GPD1	ILMN_1764175	0.45571	1.51799e-11	2.03566e-09
DHRS7	ILMN_1807455	0.455325	1.5866e-11	2.11734e-09
GATA5	ILMN_1760153	0.455253	1.59971e-11	2.12452e-09
RNF128	ILMN_1775742	0.455075	1.63281e-11	2.15806e-09
DPP4	ILMN_1692535	0.454787	1.68747e-11	2.21962e-09
JMJD5	ILMN_1657838	0.454666	1.711e-11	2.23986e-09
JUND	ILMN_1810214	0.454549	1.7341e-11	2.24868e-09
MBIP	ILMN_2106818	0.454558	1.73226e-11	2.24868e-09
KHK	ILMN_1717888	0.453753	1.8992e-11	2.43976e-09
SULT2B1	ILMN_1727589	0.453776	1.89428e-11	2.43976e-09
LIN37	ILMN_1656886	0.453696	1.91165e-11	2.44433e-09
SNRPB	ILMN_1774661	-0.453519	1.95051e-11	2.48248e-09
CYP2S1	ILMN_1787193	0.45343	1.97049e-11	2.49407e-09
LOC643863	ILMN_3290497	-0.453397	1.97777e-11	2.49407e-09
ENTPD7	ILMN_1758852	0.453198	2.02309e-11	2.53958e-09
LOC653308	ILMN_1784206	0.453073	2.05225e-11	2.56448e-09
DAPK2	ILMN_1791847	0.452804	2.11597e-11	2.63098e-09
C3orf59	ILMN_1700967	0.452768	2.12461e-11	2.63098e-09
GLOD4	ILMN_1738656	0.452541	2.1803e-11	2.68783e-09
TRAK1	ILMN_2399174	0.452296	2.24165e-11	2.75112e-09
SSTR1	ILMN_2069745	0.45221	2.26383e-11	2.766e-09
XPNPEP2	ILMN_1743357	0.451831	2.36315e-11	2.87458e-09
ATRN	ILMN_1772124	0.451756	2.38328e-11	2.88628e-09
SNRPD2	ILMN_2369785	-0.451705	2.3973e-11	2.89054e-09
PFN2	ILMN_1775448	0.45136	2.49289e-11	2.99267e-09
FMO1	ILMN_1684401	0.451245	2.52546e-11	3.01858e-09
RPA2	ILMN_1753582	-0.450994	2.59808e-11	3.09194e-09
TIAM2	ILMN_2358560	0.450847	2.64158e-11	3.13015e-09
RAPH1	ILMN_2275502	0.450662	2.69762e-11	3.18285e-09
FUT6	ILMN_2312228	0.450376	2.78617e-11	3.27328e-09
THNSL1	ILMN_3251298	0.450117	2.86855e-11	3.35571e-09
UGT1A1	ILMN_1744817	0.450066	2.88533e-11	3.36104e-09
NUCB1	ILMN_1722634	0.450015	2.90165e-11	3.36579e-09
GNS	ILMN_1744517	0.449962	2.91913e-11	3.37184e-09
ECM2	ILMN_2228938	0.449912	2.93569e-11	3.37678e-09
ANKRD27	ILMN_1794063	0.449761	2.98601e-11	3.40361e-09
CHPT1	ILMN_2202940	0.449731	2.99616e-11	3.40361e-09
ADCY9	ILMN_1654287	0.449775	2.98132e-11	3.40361e-09
RTN4	ILMN_1748983	0.449449	3.09287e-11	3.48468e-09
TM4SF5	ILMN_2167808	0.449471	3.0853e-11	3.48468e-09
VPS26B	ILMN_1736751	0.448981	3.25995e-11	3.65793e-09
LOC642567	ILMN_3275771	0.448764	3.34044e-11	3.73301e-09
SLC2A9	ILMN_1668312	0.448671	3.37524e-11	3.75663e-09
GIMAP4	ILMN_1748473	-0.448154	3.5767e-11	3.9648e-09
ALDH3B1	ILMN_1728662	0.448097	3.5997e-11	3.97428e-09
GALNT6	ILMN_1677574	0.447718	3.75588e-11	4.13011e-09
SLC23A3	ILMN_1788118	0.447664	3.77844e-11	4.13837e-09
FXYD5	ILMN_2309848	-0.447578	3.81525e-11	4.1621e-09
NCOA1	ILMN_1785785	0.447346	3.91512e-11	4.25417e-09
CHMP4C	ILMN_1711542	0.447222	3.96986e-11	4.27891e-09
GRAMD1B	ILMN_3237376	0.447219	3.97123e-11	4.27891e-09
FANCA	ILMN_1769758	0.447189	3.98458e-11	4.27891e-09
TTRAP	ILMN_1785821	0.446899	4.11575e-11	4.40257e-09
AKTIP	ILMN_1665982	0.446727	4.19564e-11	4.47063e-09
SLC5A12	ILMN_2296510	0.446648	4.2325e-11	4.4925e-09
LOC100132503	ILMN_3241237	0.446453	4.32558e-11	4.57363e-09
PPM1G	ILMN_1806867	-0.446403	4.34958e-11	4.58139e-09
CYP2S1	ILMN_1705403	0.44627	4.4144e-11	4.63192e-09
GUCA2A	ILMN_1763749	0.445329	4.90165e-11	5.12363e-09
LOC100132795	ILMN_3201986	-0.445251	4.94395e-11	5.14827e-09
C10orf125	ILMN_1704785	0.444996	5.08588e-11	5.25624e-09
CYP27A1	ILMN_1704985	0.445006	5.08022e-11	5.25624e-09
PRKG2	ILMN_1804870	0.44495	5.11212e-11	5.26357e-09
DNAJC8	ILMN_1698258	-0.444907	5.1363e-11	5.26873e-09
CNGA1	ILMN_1786353	0.444639	5.29147e-11	5.40772e-09
MINPP1	ILMN_1664994	0.444557	5.33985e-11	5.43695e-09
SORBS3	ILMN_1789338	0.444419	5.42186e-11	5.47986e-09
OCIAD2	ILMN_1772286	0.444428	5.41639e-11	5.47986e-09
LRRC19	ILMN_1740949	0.444355	5.46055e-11	5.49875e-09
ANK3	ILMN_2390609	0.44425	5.52438e-11	5.54272e-09
METTL7B	ILMN_2064725	0.444179	5.56767e-11	5.56585e-09
INPP5J	ILMN_3241087	0.443921	5.72892e-11	5.7063e-09
GCC2	ILMN_1654195	0.443797	5.80813e-11	5.7643e-09
BST1	ILMN_1770161	0.443684	5.88068e-11	5.81532e-09
TMEM135	ILMN_1700202	0.443564	5.95931e-11	5.87195e-09
SAR1B	ILMN_1736888	0.443435	6.04436e-11	5.93448e-09
LOC728576	ILMN_3227912	-0.443312	6.127e-11	5.99422e-09
PEBP1	ILMN_1688089	0.442562	6.65477e-11	6.48746e-09
CES2	ILMN_1696675	0.442445	6.74134e-11	6.54863e-09
LAMP2	ILMN_1659753	0.442356	6.8071e-11	6.5661e-09
DNASE1	ILMN_1719616	0.442387	6.7839e-11	6.5661e-09
SEMA3B	ILMN_2406299	0.442312	6.84059e-11	6.57533e-09
HDAC1	ILMN_1727458	-0.442215	6.91362e-11	6.59938e-09
BTD	ILMN_1699728	0.442244	6.89177e-11	6.59938e-09
SUMF2	ILMN_1685371	0.441721	7.29918e-11	6.91937e-09
ABCG2	ILMN_1789641	0.441751	7.27535e-11	6.91937e-09
LOC728693	ILMN_3228108	-0.441539	7.44615e-11	7.03444e-09
SLC17A8	ILMN_1767842	0.441377	7.57973e-11	7.11175e-09
LASS2	ILMN_1726108	0.441407	7.55467e-11	7.11175e-09
SLC39A4	ILMN_1706386	0.441248	7.68804e-11	7.18884e-09
CYP3A4	ILMN_1772206	0.441183	7.74257e-11	7.21529e-09
MUPCDH	ILMN_1744293	0.441069	7.8397e-11	7.25661e-09
LPCAT3	ILMN_1805225	0.441092	7.82035e-11	7.25661e-09
COX6B1	ILMN_2154671	0.440954	7.93886e-11	7.32373e-09
NAGS	ILMN_1758597	0.440768	8.10253e-11	7.44972e-09
UBA52	ILMN_1782977	-0.440669	8.19031e-11	7.50532e-09
SHBG	ILMN_1706579	0.440478	8.36337e-11	7.63845e-09
GUCA2B	ILMN_1735578	0.440408	8.42782e-11	7.67182e-09
GJC2	ILMN_1723048	0.440191	8.63e-11	7.82994e-09
SLC2A2	ILMN_1755720	0.440101	8.71534e-11	7.88136e-09
LOC390557	ILMN_3233930	-0.439947	8.86307e-11	7.96257e-09
TMEM97	ILMN_1753890	0.439973	8.83781e-11	7.96257e-09
LOC100132742	ILMN_3279306	-0.43978	9.02519e-11	8.08181e-09
GAL3ST1	ILMN_1729905	0.439611	9.19303e-11	8.20538e-09
EPS8	ILMN_1651699	0.439573	9.23129e-11	8.21286e-09
TMEM195	ILMN_1812678	0.439476	9.33006e-11	8.27396e-09
ACO2	ILMN_1654861	0.439243	9.5688e-11	8.45839e-09
PKN2	ILMN_1706825	0.43917	9.64538e-11	8.4716e-09
HSDL2	ILMN_1787843	0.439176	9.63937e-11	8.4716e-09
CAPN13	ILMN_1677108	0.438871	9.96403e-11	8.72361e-09
ACSF2	ILMN_3236756	0.438729	1.01199e-10	8.83194e-09
TMEM25	ILMN_1651745	0.43866	1.01953e-10	8.86957e-09
LRRC66	ILMN_1808537	0.438515	1.03577e-10	8.98246e-09
LMO7	ILMN_1770479	0.438353	1.05416e-10	9.11316e-09
PIP4K2A	ILMN_3236637	-0.438312	1.05884e-10	9.12492e-09
PBLD	ILMN_1699684	0.43808	1.08576e-10	9.32769e-09
DHRS4	ILMN_2185884	0.437849	1.1133e-10	9.53448e-09
SULT1B1	ILMN_1733443	0.437801	1.11912e-10	9.55455e-09
B3GNT5	ILMN_1702609	0.437528	1.15273e-10	9.81104e-09
LOC732165	ILMN_1668861	0.437457	1.16154e-10	9.82522e-09
C7orf36	ILMN_1793508	0.437479	1.15879e-10	9.82522e-09
SLC12A6	ILMN_1767992	0.437335	1.17697e-10	9.92518e-09
ISOC2	ILMN_1769158	0.437254	1.18737e-10	9.95183e-09
LOC729903	ILMN_3224952	-0.437262	1.18633e-10	9.95183e-09
EDN3	ILMN_1703205	0.436957	1.22611e-10	1.02453e-08
LOC653162	ILMN_3208973	-0.436569	1.27859e-10	1.06515e-08
NAT2	ILMN_1670903	0.436518	1.28567e-10	1.06781e-08
BUB3	ILMN_1693145	-0.436366	1.30693e-10	1.08219e-08
DCTPP1	ILMN_3242459	-0.436307	1.31516e-10	1.08574e-08
CYP2C9	ILMN_1670652	0.43617	1.33484e-10	1.09869e-08
MOGAT3	ILMN_1694634	0.435827	1.38497e-10	1.13654e-08
GSTA5	ILMN_1788122	0.435562	1.42502e-10	1.16247e-08
PTGR1	ILMN_2225537	0.435581	1.42222e-10	1.16247e-08
ABCC6	ILMN_1725675	0.43537	1.45479e-10	1.17628e-08
C2orf55	ILMN_3243366	0.435411	1.44842e-10	1.17628e-08
MGAM	ILMN_1714643	0.435385	1.45247e-10	1.17628e-08
RTN3	ILMN_2320906	0.434981	1.51689e-10	1.22268e-08
AQP7P2	ILMN_1672057	0.434955	1.52107e-10	1.22268e-08
	ILMN_1911042	-0.43492	1.52684e-10	1.22375e-08
SYAP1	ILMN_1698470	0.434863	1.53618e-10	1.22765e-08
LCLAT1	ILMN_1708081	0.434464	1.60337e-10	1.27763e-08
DEPDC7	ILMN_2383163	0.433859	1.7107e-10	1.3553e-08
LOC390530	ILMN_1780711	0.43386	1.7104e-10	1.3553e-08
LOC646942	ILMN_3200299	-0.433515	1.77473e-10	1.39797e-08
TRIM3	ILMN_1810441	0.433523	1.77311e-10	1.39797e-08
CYP2C18	ILMN_1683121	0.432945	1.88611e-10	1.48146e-08
TACSTD1	ILMN_2160209	0.432814	1.91246e-10	1.49788e-08
ITGB2	ILMN_2175912	-0.43277	1.92163e-10	1.50078e-08
CD81	ILMN_1689953	-0.432681	1.93976e-10	1.51065e-08
LOC728873	ILMN_3298582	-0.432649	1.94638e-10	1.51153e-08
ACO1	ILMN_1750800	0.432291	2.02204e-10	1.56547e-08
RPL18A	ILMN_2141453	-0.432267	2.02723e-10	1.56547e-08
NAT8B	ILMN_1691264	0.432022	2.08084e-10	1.58901e-08
AQP7	ILMN_1738494	0.432043	2.07606e-10	1.58901e-08
BPHL	ILMN_1657746	0.432059	2.07261e-10	1.58901e-08
OAT	ILMN_1654441	0.432042	2.0764e-10	1.58901e-08
ENPEP	ILMN_2164152	0.43177	2.13722e-10	1.62755e-08
MGC29506	ILMN_2193233	-0.431704	2.15235e-10	1.63454e-08
TRIM36	ILMN_1724350	0.431667	2.1608e-10	1.63643e-08
RHOQ	ILMN_1810559	-0.431637	2.16771e-10	1.63716e-08
GBA3	ILMN_1664350	0.431355	2.23348e-10	1.68221e-08
AADAC	ILMN_1760414	0.431216	2.26667e-10	1.70254e-08
CBX3	ILMN_1774086	0.431161	2.27995e-10	1.70777e-08
C10orf116	ILMN_1680110	0.431136	2.28606e-10	1.70777e-08
C8G	ILMN_1737242	0.430829	2.36155e-10	1.75463e-08
DENND1A	ILMN_1753275	0.43083	2.36121e-10	1.75463e-08
CYBRD1	ILMN_1712305	0.430752	2.38092e-10	1.76425e-08
C10orf58	ILMN_1754538	0.430679	2.3994e-10	1.77317e-08
LAMP2	ILMN_2243687	0.430589	2.42222e-10	1.78523e-08
LOC201651	ILMN_3204975	0.43053	2.43742e-10	1.79163e-08
HEBP1	ILMN_1802557	0.430319	2.4925e-10	1.82724e-08
PCBP2	ILMN_3251155	0.430168	2.53264e-10	1.85172e-08
PGRMC2	ILMN_2195236	0.430094	2.55257e-10	1.86134e-08
CNTFR	ILMN_1809456	0.430006	2.57621e-10	1.87362e-08
LINCR	ILMN_2235851	0.429944	2.59333e-10	1.88109e-08
XPR1	ILMN_3250032	0.429785	2.63722e-10	1.90789e-08
MEP1A	ILMN_1659984	0.429716	2.65624e-10	1.91661e-08
DGAT1	ILMN_1704091	0.42966	2.67222e-10	1.92309e-08
CKMT1B	ILMN_1763491	0.429555	2.70195e-10	1.93941e-08
	ILMN_1869109	-0.429493	2.7197e-10	1.94201e-08
SGMS2	ILMN_1685176	0.429498	2.7181e-10	1.94201e-08
P4HB	ILMN_1719303	0.429304	2.77423e-10	1.97581e-08
PTGR1	ILMN_1704531	0.429213	2.80118e-10	1.98985e-08
CSF1R	ILMN_1686623	-0.429133	2.82477e-10	2.00144e-08
C1orf116	ILMN_2073446	0.429097	2.83533e-10	2.00375e-08
ARHGAP4	ILMN_1770824	-0.429009	2.86194e-10	2.01498e-08
SLC39A11	ILMN_1742705	0.428971	2.8732e-10	2.01498e-08
RPL18A	ILMN_2141452	-0.428973	2.87281e-10	2.01498e-08
OSGIN1	ILMN_2319588	0.428937	2.88352e-10	2.01707e-08
AGPAT2	ILMN_2377430	0.428845	2.9117e-10	2.03161e-08
PCK2	ILMN_1760649	0.428765	2.93617e-10	2.0435e-08
COPS2	ILMN_1655827	0.428675	2.96418e-10	2.05778e-08
CDC42EP2	ILMN_1652777	0.428335	3.0722e-10	2.12706e-08
DISP1	ILMN_1695745	0.428312	3.07945e-10	2.12706e-08
ZNF91	ILMN_1802053	0.428069	3.1592e-10	2.17124e-08
MALL	ILMN_2063168	0.428081	3.15502e-10	2.17124e-08
ABCB1	ILMN_2094875	0.427984	3.18741e-10	2.18516e-08
C2orf21	ILMN_1740308	0.427937	3.20313e-10	2.19048e-08
ABHD5	ILMN_1655702	0.42786	3.22919e-10	2.20018e-08
MAN2A1	ILMN_2147435	0.427848	3.23332e-10	2.20018e-08
HMGCL	ILMN_2122420	0.427479	3.36077e-10	2.28126e-08
EDN2	ILMN_1680814	0.427273	3.4339e-10	2.32516e-08
GRASP	ILMN_1705210	0.427194	3.46236e-10	2.33867e-08
TNFRSF12A	ILMN_1689004	0.427061	3.51089e-10	2.3541e-08
	ILMN_1869087	0.42707	3.50752e-10	2.3541e-08
LOC100128907	ILMN_3259884	0.427082	3.50311e-10	2.3541e-08
DQX1	ILMN_1770502	0.427025	3.52409e-10	2.35579e-08
HS1BP3	ILMN_1738237	0.427008	3.53055e-10	2.35579e-08
IL28RA	ILMN_2405324	0.426664	3.65959e-10	2.43009e-08
SMPDL3A	ILMN_2100357	0.42668	3.65372e-10	2.43009e-08
SLC5A1	ILMN_1681526	0.426445	3.74432e-10	2.48037e-08
ACVR2A	ILMN_2152711	0.426339	3.78596e-10	2.50192e-08
SI	ILMN_1739144	0.42612	3.87344e-10	2.55359e-08
CD86	ILMN_1714602	-0.426033	3.90885e-10	2.57077e-08
ELMO3	ILMN_1752665	0.425935	3.94909e-10	2.58487e-08
FTHL12	ILMN_2073235	0.425937	3.94797e-10	2.58487e-08
EZR	ILMN_3272378	0.425634	4.0745e-10	2.66062e-08
CES2	ILMN_2362681	0.425138	4.29063e-10	2.79511e-08
DENND1A	ILMN_1728073	0.424949	4.37553e-10	2.84368e-08
TMEM139	ILMN_1683470	0.424904	4.39608e-10	2.8503e-08
HIST1H4C	ILMN_2075334	-0.424706	4.4874e-10	2.90266e-08
SNRPG	ILMN_1683562	-0.424619	4.52812e-10	2.92212e-08
TMEM117	ILMN_1809894	0.424451	4.60781e-10	2.96659e-08
FBP1	ILMN_1728799	0.424312	4.67461e-10	3.00257e-08
FAM151A	ILMN_2167252	0.424188	4.73528e-10	3.03444e-08
ENTPD5	ILMN_1745849	0.424034	4.81131e-10	3.07599e-08
SFXN1	ILMN_2205935	0.423943	4.85653e-10	3.09053e-08
LOC388524	ILMN_2050112	-0.423952	4.85199e-10	3.09053e-08
RAB31	ILMN_1660691	-0.423897	4.87973e-10	3.09468e-08
GPR172B	ILMN_1683492	0.423886	4.88556e-10	3.09468e-08
LOC646089	ILMN_1692902	0.423795	4.93179e-10	3.11678e-08
NOTCH1	ILMN_1729161	-0.423529	5.06931e-10	3.19634e-08
FAM3B	ILMN_2355486	0.423428	5.12265e-10	3.22258e-08
TOMM40L	ILMN_2065606	0.423386	5.14459e-10	3.22899e-08
SLC6A20	ILMN_2324109	0.423198	5.24586e-10	3.28479e-08
GJB1	ILMN_1799535	0.42317	5.26063e-10	3.28479e-08
GALNT1	ILMN_1803977	0.423154	5.26934e-10	3.28479e-08
LOC100128641	ILMN_3235727	0.423111	5.29329e-10	3.28602e-08
BEND7	ILMN_3230880	0.423107	5.29522e-10	3.28602e-08
C4orf16	ILMN_2207562	0.423081	5.30932e-10	3.28735e-08
RGS10	ILMN_1733538	-0.422879	5.4212e-10	3.34908e-08
CORO2A	ILMN_1813746	0.422741	5.49899e-10	3.38917e-08
RPS3	ILMN_1760714	-0.42272	5.51075e-10	3.38917e-08
C4orf34	ILMN_1713892	-0.422601	5.57892e-10	3.42344e-08
ARHGDIB	ILMN_1678143	-0.422364	5.71717e-10	3.50046e-08
SLC6A20	ILMN_1698585	0.422338	5.7323e-10	3.50192e-08
MARCKS	ILMN_1807042	-0.422259	5.77925e-10	3.50723e-08
IGF2BP2	ILMN_1702447	0.422275	5.76931e-10	3.50723e-08
CDK2AP1	ILMN_3245559	-0.422275	5.76954e-10	3.50723e-08
ITGB2	ILMN_1654396	-0.422206	5.81088e-10	3.51092e-08
TIMP1	ILMN_1711566	-0.422206	5.81063e-10	3.51092e-08
CD53	ILMN_2413808	-0.421822	6.04501e-10	3.64437e-08
CYB5A	ILMN_2312194	0.421584	6.19477e-10	3.72649e-08
LOC343184	ILMN_3274601	-0.421331	6.35739e-10	3.80941e-08
TMEM63B	ILMN_1728349	0.421327	6.36033e-10	3.80941e-08
LOC728782	ILMN_3225634	-0.42098	6.59044e-10	3.93865e-08
ALDH1A1	ILMN_2096372	0.420882	6.65733e-10	3.96999e-08
CYP4F3	ILMN_1736190	0.420854	6.67635e-10	3.97272e-08
LDHA	ILMN_3249748	0.420708	6.77728e-10	4.02406e-08
ENTPD6	ILMN_2091792	0.420658	6.81215e-10	4.02737e-08
ETS1	ILMN_1687538	-0.420664	6.80767e-10	4.02737e-08
TBC1D22B	ILMN_2123730	0.420626	6.83448e-10	4.0319e-08
LOC653778	ILMN_1707434	0.420531	6.90097e-10	4.06241e-08
XRCC6	ILMN_2166506	-0.42051	6.91582e-10	4.06245e-08
UBE4A	ILMN_1739259	0.420445	6.96202e-10	4.08087e-08
LOC647276	ILMN_3207060	-0.420303	7.06404e-10	4.13186e-08
TMIGD1	ILMN_1771467	0.420126	7.19279e-10	4.19824e-08
AK2	ILMN_1670542	0.420006	7.28152e-10	4.23205e-08
MPI	ILMN_1761262	0.420012	7.27731e-10	4.23205e-08
	ILMN_1894072	-0.419822	7.4199e-10	4.29074e-08
TM6SF2	ILMN_1686951	0.41981	7.42931e-10	4.29074e-08
CLRN3	ILMN_2067408	0.419831	7.41289e-10	4.29074e-08
ANO10	ILMN_1767111	0.419383	7.75975e-10	4.47219e-08
CYBRD1	ILMN_2087692	0.419257	7.86055e-10	4.5208e-08
PTPRD	ILMN_2315789	0.419156	7.94182e-10	4.55801e-08
SNHG7	ILMN_3233229	0.419098	7.9889e-10	4.57548e-08
PCDH24	ILMN_1718173	0.419031	8.04343e-10	4.58759e-08
NUDC	ILMN_2097546	-0.41905	8.02818e-10	4.58759e-08
SLC15A1	ILMN_1652857	0.418834	8.20658e-10	4.67095e-08
XPR1	ILMN_2104106	0.418562	8.4373e-10	4.79235e-08
NIT1	ILMN_1698330	0.418401	8.57645e-10	4.83146e-08
ACY1	ILMN_1683883	0.418444	8.53922e-10	4.83146e-08
LEAP2	ILMN_2124361	0.418411	8.56771e-10	4.83146e-08
FZD5	ILMN_1798971	0.418409	8.56921e-10	4.83146e-08
PRDX1	ILMN_2366388	0.418172	8.7785e-10	4.90507e-08
RPL10A	ILMN_2154566	-0.418186	8.76542e-10	4.90507e-08
MYO1A	ILMN_1704861	0.418196	8.75667e-10	4.90507e-08
IGSF9	ILMN_1693941	0.418209	8.74527e-10	4.90507e-08
FLJ20273	ILMN_1689046	0.418051	8.88703e-10	4.95564e-08
LOC284422	ILMN_1774375	0.418022	8.91338e-10	4.96028e-08
CIDEC	ILMN_2174437	0.417975	8.95523e-10	4.9735e-08
SLC31A1	ILMN_1804562	0.417803	9.11381e-10	5.05136e-08
AGR3	ILMN_2050246	0.417647	9.25859e-10	5.12129e-08
TM9SF2	ILMN_1785765	0.417504	9.39408e-10	5.1858e-08
ABCA1	ILMN_1766054	-0.417397	9.49604e-10	5.23158e-08
MGC4677	ILMN_2143795	-0.417353	9.53858e-10	5.2445e-08
ZDHHC9	ILMN_1803824	0.417265	9.62439e-10	5.28112e-08
LOC654147	ILMN_1704332	0.416723	1.01666e-09	5.56754e-08
TTC38	ILMN_2059886	0.416599	1.02949e-09	5.62144e-08
ACADS	ILMN_1795104	0.416589	1.03059e-09	5.62144e-08
CXCL14	ILMN_1748323	-0.416468	1.04319e-09	5.66767e-08
HSD17B11	ILMN_1735367	0.416469	1.04315e-09	5.66767e-08
PIGH	ILMN_1798395	0.416398	1.0507e-09	5.69718e-08
SULT1A1	ILMN_1778756	0.416245	1.06697e-09	5.75138e-08
PRODH	ILMN_1671365	0.416266	1.06477e-09	5.75138e-08
EPHX2	ILMN_1709237	0.416257	1.06576e-09	5.75138e-08
OCIAD2	ILMN_1700306	0.416192	1.07276e-09	5.77128e-08
ASS1	ILMN_2395451	0.416022	1.09131e-09	5.85959e-08
TM6SF2	ILMN_1757757	0.415877	1.10742e-09	5.93451e-08
ACSL5	ILMN_2370882	0.415828	1.11286e-09	5.95207e-08
ACSL5	ILMN_1705247	0.415791	1.117e-09	5.96259e-08
M6PRBP1	ILMN_1660021	0.415736	1.12327e-09	5.98447e-08
GALT	ILMN_1706005	0.415707	1.12656e-09	5.99039e-08
TMED4	ILMN_1804148	0.415612	1.1374e-09	6.03633e-08
FTL	ILMN_1814823	0.415547	1.14477e-09	6.06377e-08
AIF1	ILMN_1792473	-0.415112	1.19602e-09	6.32306e-08
NEDD9	ILMN_2261076	0.41495	1.21569e-09	6.41468e-08
SI	ILMN_2045849	0.414857	1.22714e-09	6.46271e-08
AQP11	ILMN_1762606	0.414694	1.24737e-09	6.55669e-08
TBCA	ILMN_1726239	-0.41438	1.28728e-09	6.74068e-08
GK	ILMN_1725471	0.414395	1.28538e-09	6.74068e-08
RPL13A	ILMN_1713369	-0.414354	1.29073e-09	6.74589e-08
RETSAT	ILMN_1702633	0.414252	1.30393e-09	6.80197e-08
MPST	ILMN_1764596	0.414185	1.31271e-09	6.82185e-08
ZHX1	ILMN_2402558	0.414189	1.31226e-09	6.82185e-08
LOC730994	ILMN_1680774	-0.41414	1.31867e-09	6.8369e-08
ENPP3	ILMN_1749131	0.414126	1.32058e-09	6.8369e-08
SESN2	ILMN_1751598	0.414065	1.32866e-09	6.86581e-08
LOC728138	ILMN_3287244	0.414007	1.33633e-09	6.89253e-08
FCHO2	ILMN_1670322	0.413985	1.33935e-09	6.89515e-08
C19orf69	ILMN_3247438	0.413685	1.3802e-09	7.09214e-08
LOC100132488	ILMN_3288161	-0.41361	1.39063e-09	7.13244e-08
ABCB1	ILMN_1812070	0.413439	1.41452e-09	7.24146e-08
NGFRAP1	ILMN_1729208	-0.413307	1.43335e-09	7.32421e-08
IL28RA	ILMN_1680805	0.413272	1.43841e-09	7.33642e-08
LIPA	ILMN_1718063	0.413216	1.44643e-09	7.36368e-08
SLC25A13	ILMN_1668012	0.413094	1.46424e-09	7.44054e-08
RASAL3	ILMN_3238803	-0.413057	1.46961e-09	7.45408e-08
LUZP1	ILMN_1714159	0.412978	1.48129e-09	7.49947e-08
MFGE8	ILMN_1756071	-0.412929	1.4886e-09	7.52264e-08
LOC100133077	ILMN_3287106	0.412761	1.51375e-09	7.6262e-08
VPS13A	ILMN_1800721	0.412755	1.51464e-09	7.6262e-08
LOC730130	ILMN_1725556	0.412527	1.54948e-09	7.78732e-08
FRAG1	ILMN_1755405	0.412389	1.57097e-09	7.8666e-08
LAMA3	ILMN_2406035	0.4124	1.56922e-09	7.8666e-08
SLC25A44	ILMN_1810514	0.412123	1.61309e-09	8.06281e-08
C1S	ILMN_1781626	-0.412007	1.63194e-09	8.14222e-08
PDZK1	ILMN_1708341	0.4119	1.64944e-09	8.21465e-08
SRGN	ILMN_1760347	-0.411807	1.66479e-09	8.27609e-08
SULT2A1	ILMN_1692983	0.411753	1.67368e-09	8.30528e-08
REEP6	ILMN_1697460	0.411705	1.68175e-09	8.33028e-08
APOC3	ILMN_1722070	0.411632	1.69403e-09	8.36922e-08
TULP4	ILMN_2337740	0.411622	1.6957e-09	8.36922e-08
CYP3A7	ILMN_1685043	0.411471	1.72134e-09	8.45024e-08
SLC3A1	ILMN_1754247	0.411476	1.7204e-09	8.45024e-08
MBOAT7	ILMN_1722218	0.411478	1.72009e-09	8.45024e-08
RAB6A	ILMN_2377862	0.411434	1.72765e-09	8.46609e-08
DNASE1L3	ILMN_2049184	-0.411403	1.73295e-09	8.47696e-08
LOC401537	ILMN_3219643	-0.411335	1.74473e-09	8.51942e-08
A1CF	ILMN_1806310	0.411239	1.76146e-09	8.58585e-08
HSPC159	ILMN_1673548	0.41108	1.78946e-09	8.70689e-08
MYOM3	ILMN_1719581	0.411059	1.79323e-09	8.70984e-08
KLHL8	ILMN_1714083	0.41104	1.79651e-09	8.71036e-08
HOXD1	ILMN_1717381	0.410788	1.84211e-09	8.91573e-08
UQCRC2	ILMN_1718853	0.410549	1.8862e-09	9.1131e-08
CASZ1	ILMN_2256953	0.410459	1.90304e-09	9.16224e-08
DEGS2	ILMN_1768772	0.410465	1.90191e-09	9.16224e-08
AOAH	ILMN_1709820	-0.41043	1.90858e-09	9.17286e-08
PIB5PA	ILMN_1777644	0.410274	1.93823e-09	9.2991e-08
OVOL1	ILMN_1692936	0.410056	1.98057e-09	9.47378e-08
SIDT2	ILMN_1791912	0.410051	1.98153e-09	9.47378e-08
TPK1	ILMN_1804629	0.409888	2.01369e-09	9.6108e-08
CDKN2BAS	ILMN_3247350	0.40963	2.06565e-09	9.84175e-08
NHP2L1	ILMN_1763460	-0.409567	2.07864e-09	9.8865e-08
KIAA1949	ILMN_1732967	-0.409342	2.12541e-09	1.00915e-07
RTN4	ILMN_1730611	0.409317	2.13049e-09	1.00982e-07
DFNA5	ILMN_1670145	0.409279	2.13865e-09	1.01023e-07
RPL17	ILMN_2383097	-0.409278	2.13872e-09	1.01023e-07
AGFG1	ILMN_3260345	0.409254	2.14391e-09	1.01095e-07
LOC392288	ILMN_3233881	0.409208	2.1537e-09	1.01383e-07
FLOT2	ILMN_1726222	-0.409036	2.19045e-09	1.02936e-07
LOC642103	ILMN_1712999	0.408939	2.21153e-09	1.03749e-07
LOC647121	ILMN_1774779	0.408792	2.24381e-09	1.04906e-07
CTSL1	ILMN_1812995	-0.4088	2.24201e-09	1.04906e-07
EXT2	ILMN_2328029	0.408755	2.25191e-09	1.05106e-07
ANO6	ILMN_1674941	0.408587	2.28946e-09	1.06677e-07
LOC387867	ILMN_1710885	-0.408426	2.32613e-09	1.08197e-07
YES1	ILMN_1691466	0.408409	2.32995e-09	1.08197e-07
ARMET	ILMN_2183510	-0.408192	2.38023e-09	1.10345e-07
TMEM41A	ILMN_1685602	0.40808	2.4067e-09	1.11385e-07
TMEM51	ILMN_1674985	0.407655	2.50929e-09	1.15937e-07
FAM35A	ILMN_1761594	0.40755	2.53528e-09	1.16942e-07
ANKRD43	ILMN_1779882	0.407232	2.61546e-09	1.20438e-07
LOC388556	ILMN_3207020	-0.406726	2.74837e-09	1.26347e-07
RAB6A	ILMN_1800871	0.406601	2.78201e-09	1.2768e-07
G6PC	ILMN_2079890	0.406523	2.80353e-09	1.2841e-07
FAM135A	ILMN_2225608	0.406509	2.80727e-09	1.2841e-07
ABHD6	ILMN_1706344	0.406478	2.81578e-09	1.28586e-07
PIP5K1B	ILMN_1736654	0.406427	2.82996e-09	1.29019e-07
KHK	ILMN_1678173	0.406328	2.85746e-09	1.30057e-07
FSCN1	ILMN_1808707	-0.406247	2.88003e-09	1.30867e-07
SLC27A2	ILMN_1700831	0.406179	2.89925e-09	1.31524e-07
LOC100132510	ILMN_3280402	0.406129	2.91355e-09	1.31954e-07
NCRNA00153	ILMN_1779536	0.405962	2.96147e-09	1.33769e-07
C22orf36	ILMN_1737255	0.405955	2.96335e-09	1.33769e-07
CD24	ILMN_2060413	-0.405921	2.97327e-09	1.33997e-07
PPP2CB	ILMN_1768582	0.405759	3.02063e-09	1.35908e-07
HEATR2	ILMN_1732537	-0.405737	3.0272e-09	1.35981e-07
RPL18A	ILMN_2141444	-0.405714	3.03396e-09	1.36063e-07
LOC441246	ILMN_1788742	-0.405599	3.06814e-09	1.37243e-07
ZNF22	ILMN_1798533	-0.405592	3.07027e-09	1.37243e-07
LOC644914	ILMN_3206343	-0.405353	3.14262e-09	1.40076e-07
EDF1	ILMN_2246894	0.405349	3.14383e-09	1.40076e-07
FRK	ILMN_1727605	0.405149	3.20542e-09	1.42391e-07
RRAS2	ILMN_1667519	0.405147	3.20614e-09	1.42391e-07
NPC2	ILMN_1716678	-0.405051	3.23624e-09	1.43496e-07
LOC646082	ILMN_1732775	0.404968	3.26249e-09	1.44427e-07
DBNL	ILMN_1698307	-0.40486	3.29695e-09	1.45718e-07
LOC648249	ILMN_1665148	-0.404761	3.3287e-09	1.46885e-07
DNAJC22	ILMN_1749636	0.404738	3.33639e-09	1.46988e-07
RBP2	ILMN_2219681	0.404671	3.35806e-09	1.47706e-07
EGLN3	ILMN_1667626	0.404606	3.37948e-09	1.48411e-07
XDH	ILMN_1712632	0.404575	3.38945e-09	1.48611e-07
USH1C	ILMN_1784283	0.404556	3.39577e-09	1.48651e-07
NQO2	ILMN_1712918	0.404483	3.41997e-09	1.49473e-07
RTCD1	ILMN_1808305	0.404447	3.43201e-09	1.49761e-07
GPR128	ILMN_1808078	0.404422	3.44021e-09	1.49881e-07
PLLP	ILMN_2082865	0.404328	3.472e-09	1.51026e-07
AGPAT2	ILMN_1732176	0.404309	3.47815e-09	1.51055e-07
MAF	ILMN_1719543	0.404233	3.50407e-09	1.51941e-07
BPNT1	ILMN_1712718	0.40411	3.54602e-09	1.53518e-07
RNF123	ILMN_1663605	0.404068	3.56049e-09	1.53902e-07
LOC730029	ILMN_3225784	-0.404046	3.56815e-09	1.53991e-07
TUBAL3	ILMN_1670385	0.403987	3.58871e-09	1.5434e-07
YIPF5	ILMN_1714756	0.403958	3.5987e-09	1.5434e-07
LITAF	ILMN_1713934	-0.403965	3.59624e-09	1.5434e-07
RUNDC3B	ILMN_1808157	0.404005	3.58255e-09	1.5434e-07
DHRS3	ILMN_1752478	0.403932	3.60771e-09	1.54485e-07
LAMB3	ILMN_1715684	0.403689	3.69386e-09	1.57928e-07
ACOX2	ILMN_1685703	0.40344	3.78377e-09	1.61521e-07
PRR5	ILMN_2409754	0.403375	3.80796e-09	1.62302e-07
HNF4G	ILMN_1743394	0.40332	3.8281e-09	1.62656e-07
ACY3	ILMN_1670193	0.403325	3.82613e-09	1.62656e-07
CD79A	ILMN_1734878	-0.403235	3.85994e-09	1.63755e-07
SEPP1	ILMN_2204826	0.403167	3.88529e-09	1.64371e-07
ADI1	ILMN_1813975	0.403164	3.88642e-09	1.64371e-07
LOC389404	ILMN_3200661	-0.403131	3.89883e-09	1.64391e-07
LOC643382	ILMN_1778843	0.403146	3.89314e-09	1.64391e-07
DEPDC7	ILMN_1718152	0.403108	3.9074e-09	1.645e-07
CCNG1	ILMN_1694491	0.403055	3.92747e-09	1.65092e-07
NCK2	ILMN_1724718	0.403039	3.93357e-09	1.65096e-07
ARHGEF5	ILMN_1708093	0.402885	3.99258e-09	1.67317e-07
ATP5H	ILMN_1794912	0.402847	4.0071e-09	1.6767e-07
C4orf19	ILMN_1795838	0.402817	4.01881e-09	1.67905e-07
LOC440731	ILMN_1683250	0.402631	4.09155e-09	1.70461e-07
LOC100127993	ILMN_3262025	-0.402629	4.09241e-09	1.70461e-07
MS4A8B	ILMN_1808249	0.402473	4.15453e-09	1.72526e-07
LAMP1	ILMN_1782292	0.402476	4.15336e-09	1.72526e-07
TM4SF4	ILMN_1792404	0.402405	4.18202e-09	1.73405e-07
A1CF	ILMN_2383229	0.402349	4.20464e-09	1.74081e-07
PMM1	ILMN_1780236	0.402327	4.21334e-09	1.74179e-07
LOC100130003	ILMN_3256004	-0.40219	4.26938e-09	1.7623e-07
DPH3	ILMN_2349610	0.402169	4.27825e-09	1.76332e-07
MOCS1	ILMN_2323801	0.402125	4.29639e-09	1.76814e-07
IGSF3	ILMN_1704353	0.402036	4.33349e-09	1.78075e-07
FAM20C	ILMN_1712684	0.401995	4.35049e-09	1.78471e-07
PPAP2C	ILMN_1710170	0.401982	4.35612e-09	1.78471e-07
VPS4A	ILMN_1708946	0.401932	4.37697e-09	1.79058e-07
BCL2L15	ILMN_1655722	0.40184	4.416e-09	1.80387e-07
SLC25A20	ILMN_1741392	0.401568	4.53288e-09	1.84886e-07
GOLPH4	ILMN_1795344	0.401474	4.57418e-09	1.86295e-07
OSTalpha	ILMN_1789096	0.401437	4.59036e-09	1.86677e-07
HACL1	ILMN_1723414	0.401325	4.64035e-09	1.88431e-07
CASP6	ILMN_2367113	0.401259	4.66992e-09	1.89352e-07
GMFG	ILMN_1711617	-0.401232	4.68178e-09	1.89554e-07
SELI	ILMN_1696133	0.401112	4.73607e-09	1.91469e-07
FLJ20920	ILMN_1711928	0.400898	4.8343e-09	1.95034e-07
FTHL2	ILMN_2091846	0.40089	4.83842e-09	1.95034e-07
LOC730246	ILMN_3305949	-0.400658	4.94719e-09	1.99126e-07
SLC9A6	ILMN_2363097	0.400521	5.01262e-09	2.01465e-07
SRR	ILMN_1753515	0.400436	5.05335e-09	2.02805e-07
PDHB	ILMN_1739274	-0.40031	5.11467e-09	2.04967e-07
RTCD1	ILMN_2059294	0.40028	5.12977e-09	2.05273e-07
RPSA	ILMN_2411723	-0.400184	5.17683e-09	2.06855e-07
ESRRA	ILMN_1774272	0.400153	5.19224e-09	2.06869e-07
SRXN1	ILMN_1804822	0.400166	5.186e-09	2.06869e-07
VKORC1	ILMN_1786139	0.400097	5.22035e-09	2.07607e-07
MRPL48	ILMN_1773369	0.400086	5.22586e-09	2.07607e-07
LOC650683	ILMN_1677363	0.400052	5.24283e-09	2.07681e-07
PPP4R1	ILMN_1724544	0.400064	5.23698e-09	2.07681e-07
GSTA2	ILMN_2168747	0.399985	5.27638e-09	2.08409e-07
CD52	ILMN_2208903	-0.399995	5.27169e-09	2.08409e-07
LOC91561	ILMN_2133360	-0.399914	5.31232e-09	2.09228e-07
TMEM82	ILMN_1703648	0.399928	5.30514e-09	2.09228e-07
UBXN6	ILMN_1658624	0.399535	5.50856e-09	2.16521e-07
LOC100133931	ILMN_3245403	-0.399526	5.51324e-09	2.16521e-07
RPL4	ILMN_1752285	-0.399432	5.56284e-09	2.18157e-07
CENPV	ILMN_3246608	0.399401	5.57949e-09	2.18498e-07
FTHL8	ILMN_1696911	0.399329	5.61802e-09	2.19694e-07
NPTN	ILMN_1792997	0.399276	5.64666e-09	2.205e-07
ESPN	ILMN_1806710	0.399227	5.67307e-09	2.21217e-07
IMPDH1	ILMN_1676515	-0.399164	5.70702e-09	2.21912e-07
TMEM62	ILMN_1745807	0.399172	5.70291e-09	2.21912e-07
HNRPR	ILMN_2175894	-0.399133	5.72384e-09	2.22251e-07
ANPEP	ILMN_1763837	0.399013	5.78977e-09	2.24494e-07
SNRPA1	ILMN_1715179	0.398713	5.95785e-09	2.29716e-07
SORL1	ILMN_1759818	0.398723	5.95247e-09	2.29716e-07
ANGPTL4	ILMN_1707727	0.398713	5.95782e-09	2.29716e-07
ANTXR1	ILMN_1811877	-0.398723	5.95241e-09	2.29716e-07
RPS27	ILMN_1660498	-0.398645	5.99647e-09	2.30881e-07
DOK4	ILMN_1774261	0.398501	6.07975e-09	2.33649e-07
TRPM6	ILMN_1814296	0.398491	6.08537e-09	2.33649e-07
FCRL2	ILMN_1791329	-0.398361	6.16095e-09	2.36221e-07
TSPAN4	ILMN_1718607	-0.398158	6.28141e-09	2.4017e-07
GK	ILMN_2393296	0.39817	6.27426e-09	2.4017e-07
FVT1	ILMN_2154053	0.397874	6.4534e-09	2.45721e-07
C1orf54	ILMN_1702231	-0.397887	6.44507e-09	2.45721e-07
PLCB3	ILMN_1714041	0.397902	6.43597e-09	2.45721e-07
NCOA3	ILMN_1708805	-0.397833	6.47833e-09	2.46329e-07
HNRPA1P4	ILMN_1690586	-0.397722	6.54714e-09	2.48601e-07
SLC25A15	ILMN_1667670	0.397673	6.5777e-09	2.49417e-07
ESPL1	ILMN_1742145	0.397541	6.6604e-09	2.52205e-07
FAM13A	ILMN_2401253	0.397492	6.69164e-09	2.5304e-07
SMAP1	ILMN_1768271	0.397473	6.70355e-09	2.53077e-07
SOX6	ILMN_1663327	0.397461	6.71103e-09	2.53077e-07
APOA4	ILMN_1675706	0.397362	6.77454e-09	2.55122e-07
TSPAN13	ILMN_2130525	0.39729	6.82097e-09	2.56059e-07
LOC729841	ILMN_3297577	-0.397266	6.83668e-09	2.56059e-07
LOC440895	ILMN_3250389	0.397272	6.83243e-09	2.56059e-07
PRR13	ILMN_2344204	0.397289	6.82182e-09	2.56059e-07
SLC6A6	ILMN_1673586	0.397171	6.89864e-09	2.58028e-07
MOCOS	ILMN_1673522	0.397131	6.92466e-09	2.58649e-07
PRPS2	ILMN_1758104	-0.397024	6.99529e-09	2.60933e-07
LSM7	ILMN_1678165	-0.397008	7.00573e-09	2.60968e-07
LOC649076	ILMN_3238818	-0.396991	7.01724e-09	2.61043e-07
EPHA1	ILMN_1664265	0.396967	7.03275e-09	2.61267e-07
PSMA2	ILMN_2058512	0.396931	7.05697e-09	2.61813e-07
LOC100131471	ILMN_3289779	0.396886	7.08686e-09	2.62567e-07
LOC642250	ILMN_1663416	-0.396852	7.11004e-09	2.63071e-07
SLC16A4	ILMN_1804673	0.396813	7.13628e-09	2.63333e-07
ZSWIM5	ILMN_1742069	0.39682	7.13193e-09	2.63333e-07
KIAA2013	ILMN_1803483	0.396732	7.19095e-09	2.64995e-07
RPS20	ILMN_1701596	-0.396628	7.26275e-09	2.67283e-07
FGGY	ILMN_3182171	0.396524	7.33392e-09	2.69541e-07
BRSK1	ILMN_2185845	0.396496	7.3539e-09	2.69915e-07
HPSE	ILMN_2092850	0.396448	7.38736e-09	2.70781e-07
BTNL8	ILMN_1676895	0.396269	7.5132e-09	2.75027e-07
HRSP12	ILMN_2057220	0.396235	7.53737e-09	2.75545e-07
MAP3K2	ILMN_1765122	0.396199	7.56342e-09	2.7613e-07
HOXB7	ILMN_1702125	0.396165	7.5873e-09	2.76634e-07
ABHD12	ILMN_1745116	0.396097	7.63625e-09	2.7805e-07
UXT	ILMN_1671314	-0.395894	7.78403e-09	2.83056e-07
LOC100133211	ILMN_3294965	0.395806	7.84915e-09	2.85047e-07
XPR1	ILMN_1798030	0.395664	7.95522e-09	2.88138e-07
ARHGAP15	ILMN_2208413	-0.395676	7.94602e-09	2.88138e-07
TTRAP	ILMN_2183216	0.395647	7.9676e-09	2.88191e-07
LOC441131	ILMN_3200414	-0.395634	7.97765e-09	2.88191e-07
LDHA	ILMN_3251145	0.395445	8.1211e-09	2.92988e-07
MFSD8	ILMN_2123119	0.395418	8.14159e-09	2.93343e-07
PHYH	ILMN_1773073	0.395373	8.17653e-09	2.94216e-07
RPS27	ILMN_2160819	-0.395352	8.19266e-09	2.94411e-07
FTHL12	ILMN_1750278	0.395303	8.23036e-09	2.9538e-07
ISCA1L	ILMN_1672024	0.395232	8.28566e-09	2.96977e-07
KRT17P3	ILMN_3195198	0.395003	8.4658e-09	3.03038e-07
RPL14L	ILMN_3225591	-0.394964	8.49722e-09	3.03767e-07
FAM59A	ILMN_1707553	0.394754	8.6666e-09	3.0942e-07
C9orf103	ILMN_1791306	0.39469	8.71945e-09	3.10647e-07
SEPSECS	ILMN_1750092	0.394685	8.72357e-09	3.10647e-07
GLIPR2	ILMN_1652631	-0.394425	8.93916e-09	3.17666e-07
MS4A10	ILMN_1794921	0.394419	8.94379e-09	3.17666e-07
TMEM120A	ILMN_1654516	0.394083	9.23059e-09	3.2743e-07
LOC729009	ILMN_3227315	0.394054	9.25608e-09	3.27911e-07
PGPEP1	ILMN_1707513	0.393949	9.34735e-09	3.29446e-07
RAB17	ILMN_2052373	0.393956	9.34169e-09	3.29446e-07
	ILMN_1827736	0.393949	9.34734e-09	3.29446e-07
UBE2D4	ILMN_1707084	0.393962	9.33608e-09	3.29446e-07
SLC41A2	ILMN_1747197	0.393926	9.36744e-09	3.29732e-07
HGD	ILMN_2198239	0.393815	9.46561e-09	3.32761e-07
NUCKS1	ILMN_3251404	-0.39379	9.4881e-09	3.33125e-07
IL2RB	ILMN_1684349	-0.393751	9.52248e-09	3.33906e-07
SC5DL	ILMN_1677607	0.393688	9.57896e-09	3.35459e-07
STK4	ILMN_1711383	-0.393583	9.67356e-09	3.38341e-07
MAOA	ILMN_1663640	0.393536	9.71602e-09	3.39394e-07
LOC400963	ILMN_1688749	-0.393491	9.75747e-09	3.40409e-07
SULT1A3	ILMN_1815283	0.393409	9.83245e-09	3.42591e-07
TNRC9	ILMN_1732808	0.393146	1.00771e-08	3.50672e-07
KIF1C	ILMN_1796749	0.392894	1.03174e-08	3.5858e-07
RPL12	ILMN_1653469	-0.392834	1.03763e-08	3.60169e-07
RGS19	ILMN_1677085	-0.392771	1.04368e-08	3.61813e-07
GLUD1	ILMN_1713756	0.39262	1.05853e-08	3.66498e-07
RASAL3	ILMN_1795089	-0.392539	1.06662e-08	3.68836e-07
VPS26	ILMN_1781039	0.392479	1.0726e-08	3.70438e-07
HNRNPC	ILMN_2334587	-0.392464	1.0741e-08	3.70492e-07
IDS	ILMN_1798448	0.392335	1.0871e-08	3.74503e-07
KIF21A	ILMN_1681249	0.392247	1.09599e-08	3.77096e-07
DDOST	ILMN_1734231	-0.392186	1.10229e-08	3.78788e-07
UGT2A3	ILMN_2121979	0.391991	1.12253e-08	3.8526e-07
FLJ20628	ILMN_1706558	0.391903	1.13175e-08	3.87941e-07
TNNC2	ILMN_1693428	0.391858	1.1365e-08	3.89085e-07
PRKAG2	ILMN_2387919	0.391797	1.14298e-08	3.9033e-07
FAM82A2	ILMN_1727309	0.391805	1.14215e-08	3.9033e-07
HAVCR2	ILMN_1693826	-0.391717	1.15155e-08	3.9277e-07
KRT20	ILMN_1794729	0.391689	1.15457e-08	3.93313e-07
GUCY2C	ILMN_2144663	0.391536	1.17111e-08	3.98452e-07
PTGFRN	ILMN_2077905	0.391499	1.17512e-08	3.99321e-07
PCBD1	ILMN_1813456	0.391457	1.17973e-08	4.00394e-07
PDPN	ILMN_1670490	-0.391424	1.18337e-08	4.01136e-07
TREH	ILMN_1661003	0.391278	1.19948e-08	4.06094e-07
CBX6	ILMN_1691930	-0.391185	1.20995e-08	4.09134e-07
TRIM2	ILMN_1745079	0.39108	1.22174e-08	4.12616e-07
AKR1B10	ILMN_1672148	0.391037	1.22669e-08	4.13271e-07
AKR1B1	ILMN_1701731	-0.391041	1.22627e-08	4.13271e-07
LOC731999	ILMN_1660277	0.390883	1.24441e-08	4.18728e-07
PIGH	ILMN_3251246	0.390792	1.25488e-08	4.21733e-07
ZNF428	ILMN_1652754	-0.390743	1.26068e-08	4.23167e-07
LARGE	ILMN_1662038	0.390699	1.26579e-08	4.23877e-07
NR1D2	ILMN_1676844	0.390698	1.26588e-08	4.23877e-07
DCAF6	ILMN_2392080	0.390647	1.27195e-08	4.25391e-07
PRAP1	ILMN_1815556	0.39059	1.27861e-08	4.27099e-07
SLC16A4	ILMN_2102069	0.390381	1.30366e-08	4.34937e-07
TCN2	ILMN_1740572	0.390354	1.30687e-08	4.35482e-07
PTTG1IP	ILMN_2128750	0.390252	1.31929e-08	4.39088e-07
PLLP	ILMN_1787673	0.389975	1.35363e-08	4.49972e-07
RPL27A	ILMN_1713086	-0.389875	1.36616e-08	4.53588e-07
LRRC28	ILMN_1794968	0.389783	1.37793e-08	4.56945e-07
LOC729102	ILMN_3304022	-0.3897	1.38854e-08	4.59908e-07
SMC3	ILMN_2182348	0.389629	1.3977e-08	4.61899e-07
IL10RB	ILMN_1767360	0.389627	1.39791e-08	4.61899e-07
LAMP2	ILMN_1673282	0.389592	1.4025e-08	4.62858e-07
DHRS11	ILMN_1756701	0.389564	1.40611e-08	4.63492e-07
PAQR3	ILMN_1716071	0.389536	1.40973e-08	4.6413e-07
LOC646294	ILMN_3294335	-0.389465	1.41897e-08	4.66057e-07
G6PC	ILMN_1738414	0.389469	1.41849e-08	4.66057e-07
FAM115B	ILMN_3270756	0.389355	1.43355e-08	4.70282e-07
MAP7	ILMN_2216815	0.389312	1.43922e-08	4.71581e-07
C1orf43	ILMN_1660602	0.389289	1.44228e-08	4.72021e-07
PDK3	ILMN_1776582	0.389268	1.44511e-08	4.72385e-07
ARHGEF2	ILMN_1703477	-0.389217	1.45187e-08	4.74029e-07
DIO2	ILMN_1749162	0.38912	1.46498e-08	4.77743e-07
DENND1A	ILMN_1727315	0.388979	1.48406e-08	4.83392e-07
	ILMN_1822307	-0.388923	1.49178e-08	4.85332e-07
FTHL16	ILMN_3257030	0.388743	1.51674e-08	4.92868e-07
RBM3	ILMN_1698213	-0.388662	1.52811e-08	4.95977e-07
SULT1A4	ILMN_2336133	0.388636	1.53185e-08	4.96057e-07
SLC15A3	ILMN_2085862	-0.388635	1.53197e-08	4.96057e-07
RPL38	ILMN_2343775	-0.388614	1.5349e-08	4.96423e-07
SPINT1	ILMN_2375992	0.388548	1.54434e-08	4.98889e-07
DOCK2	ILMN_1799725	-0.388484	1.55345e-08	5.01242e-07
ERLIN2	ILMN_1700549	0.388319	1.57725e-08	5.08325e-07
CHN2	ILMN_1774110	0.388225	1.59094e-08	5.12138e-07
CXXC1	ILMN_1691276	-0.388148	1.60223e-08	5.15169e-07
FAM113B	ILMN_1712431	-0.388065	1.61444e-08	5.18489e-07
TMEM144	ILMN_1708110	0.388038	1.61846e-08	5.19173e-07
MPP1	ILMN_1733675	0.38797	1.62864e-08	5.21829e-07
KTELC1	ILMN_1811104	-0.387939	1.63332e-08	5.22719e-07
ARFGEF1	ILMN_2221408	0.387872	1.64334e-08	5.25273e-07
RFK	ILMN_2211263	0.38786	1.64512e-08	5.25273e-07
RPS14	ILMN_1666635	-0.387775	1.65813e-08	5.28812e-07
LOC644464	ILMN_3202432	-0.387685	1.67186e-08	5.32574e-07
LOC651436	ILMN_1769277	-0.387639	1.67901e-08	5.34149e-07
LAMA3	ILMN_1688892	0.387628	1.68069e-08	5.34149e-07
TCTN1	ILMN_1685124	-0.387499	1.70072e-08	5.39889e-07
SNX7	ILMN_2400613	0.387402	1.71594e-08	5.44094e-07
CNN2	ILMN_1770290	-0.387373	1.72039e-08	5.44878e-07
GRAMD1A	ILMN_1737157	-0.387276	1.73588e-08	5.49149e-07
PLSCR3	ILMN_1703433	-0.387251	1.73982e-08	5.49763e-07
HVCN1	ILMN_1815168	-0.387231	1.74301e-08	5.50071e-07
C1orf162	ILMN_1754894	-0.38722	1.7448e-08	5.50071e-07
EXT1	ILMN_2129927	0.387176	1.75177e-08	5.51638e-07
CEACAM20	ILMN_1774781	0.387148	1.7563e-08	5.52431e-07
LYZ	ILMN_2162972	-0.38713	1.75916e-08	5.52697e-07
C20orf108	ILMN_1708016	0.387071	1.7687e-08	5.55061e-07
CTSO	ILMN_1769633	0.386872	1.80122e-08	5.64623e-07
PPL	ILMN_1806030	0.386827	1.80881e-08	5.66356e-07
SLC25A5	ILMN_1774062	0.386749	1.82171e-08	5.69747e-07
C1orf43	ILMN_1729509	0.386722	1.82625e-08	5.70516e-07
PARM1	ILMN_1656560	-0.38668	1.83332e-08	5.72074e-07
BANP	ILMN_1663631	-0.386378	1.88461e-08	5.87312e-07
LOC389293	ILMN_1675421	0.386368	1.88642e-08	5.87312e-07
FAHD1	ILMN_2246661	0.386044	1.94299e-08	6.0424e-07
B3GAT1	ILMN_1794072	0.385933	1.96278e-08	6.09705e-07
ITPRIP	ILMN_3239181	-0.385879	1.97247e-08	6.12021e-07
ENTPD8	ILMN_2416019	0.385837	1.98011e-08	6.13701e-07
PCK1	ILMN_1731948	0.38568	2.00877e-08	6.21881e-07
HECA	ILMN_1770667	0.385614	2.02078e-08	6.24896e-07
GPR128	ILMN_2125395	0.385514	2.03934e-08	6.29536e-07
HCST	ILMN_2396991	-0.385509	2.04036e-08	6.29536e-07
LOC392437	ILMN_3288717	0.385477	2.04619e-08	6.29919e-07
CXorf26	ILMN_1768176	0.385478	2.04597e-08	6.29919e-07
USP30	ILMN_1741455	0.385434	2.05429e-08	6.30817e-07
ZDHHC3	ILMN_2201347	0.385425	2.05599e-08	6.30817e-07
TMEM20	ILMN_1690464	0.385434	2.05435e-08	6.30817e-07
LOC100130263	ILMN_3274014	0.385406	2.05944e-08	6.3117e-07
JAG1	ILMN_1691376	0.385334	2.07314e-08	6.34662e-07
	ILMN_1816603	0.385215	2.09559e-08	6.40823e-07
C11orf75	ILMN_1798270	0.385103	2.11725e-08	6.46726e-07
ISOC1	ILMN_1764861	0.385011	2.13489e-08	6.51391e-07
JAG2	ILMN_1764729	0.384887	2.15912e-08	6.58054e-07
CCNY	ILMN_1708991	0.384767	2.18283e-08	6.64542e-07
DBP	ILMN_1715555	0.384549	2.22661e-08	6.7712e-07
CSRP2BP	ILMN_1690386	0.384493	2.238e-08	6.79083e-07
ITGB5	ILMN_2311166	0.384493	2.23794e-08	6.79083e-07
STXBP6	ILMN_2172969	0.384458	2.24521e-08	6.80518e-07
EPB41L3	ILMN_2109197	0.384439	2.24901e-08	6.80921e-07
RPS9	ILMN_2038772	-0.384421	2.25276e-08	6.81305e-07
LOC729679	ILMN_3239629	-0.384391	2.25886e-08	6.82239e-07
KCTD12	ILMN_1742332	-0.384381	2.26081e-08	6.82239e-07
SUSD2	ILMN_1693270	0.38423	2.29218e-08	6.90948e-07
CNKSR3	ILMN_1748844	0.384205	2.29723e-08	6.91709e-07
FTL	ILMN_1740429	0.384087	2.32202e-08	6.98409e-07
ACE	ILMN_1779984	0.383921	2.35736e-08	7.08263e-07
GPATCH4	ILMN_2383305	-0.383875	2.36706e-08	7.10402e-07
BTK	ILMN_1662026	-0.383831	2.37654e-08	7.12471e-07
TADA1L	ILMN_1776487	0.383663	2.41306e-08	7.2263e-07
SLC9A3R1	ILMN_1680925	0.38353	2.44243e-08	7.30628e-07
CLYBL	ILMN_1663538	0.383504	2.44817e-08	7.3155e-07
ARL4A	ILMN_1743241	0.383421	2.46652e-08	7.35434e-07
ADAP1	ILMN_3247424	0.383432	2.46409e-08	7.35434e-07
C6orf222	ILMN_1671087	0.383402	2.4709e-08	7.35825e-07
PICALM	ILMN_1715273	0.383379	2.47586e-08	7.35825e-07
COPS7A	ILMN_1758412	-0.383382	2.47529e-08	7.35825e-07
C18orf32	ILMN_2196588	0.383347	2.4831e-08	7.3718e-07
IMMP2L	ILMN_1809292	0.383289	2.49626e-08	7.40288e-07
CLIC6	ILMN_1699665	-0.383227	2.5102e-08	7.4362e-07
EVI2B	ILMN_1763452	-0.383214	2.51314e-08	7.43689e-07
BCL2L1	ILMN_1654118	0.383036	2.55406e-08	7.54987e-07
CDC14A	ILMN_1774930	0.383002	2.56187e-08	7.56481e-07
MUPCDH	ILMN_1724805	0.382877	2.59097e-08	7.64254e-07
TMEM181	ILMN_1710078	0.382841	2.59937e-08	7.6591e-07
DENND4C	ILMN_3251436	0.382805	2.60784e-08	7.67583e-07
	ILMN_1840316	0.382787	2.61209e-08	7.6801e-07
DPEP1	ILMN_1670779	0.382753	2.62018e-08	7.69566e-07
MOBKL2B	ILMN_1717046	0.382651	2.64448e-08	7.75874e-07
FAM46A	ILMN_1740466	0.382559	2.66638e-08	7.78975e-07
ANXA4	ILMN_1711408	0.382562	2.66577e-08	7.78975e-07
CTSC	ILMN_2242463	-0.382562	2.66567e-08	7.78975e-07
SLC23A1	ILMN_1760950	0.382592	2.65852e-08	7.78975e-07
MARCKSL1	ILMN_1714433	-0.382533	2.67275e-08	7.80006e-07
LGALS2	ILMN_1687306	0.382475	2.68685e-08	7.8329e-07
ACTN1	ILMN_2232177	-0.382402	2.70468e-08	7.87652e-07
TGFA	ILMN_1805175	0.382085	2.78303e-08	8.09612e-07
SPR	ILMN_1705849	0.382073	2.78606e-08	8.09637e-07
ZNF212	ILMN_1684964	0.381965	2.81331e-08	8.16693e-07
LOC653117	ILMN_3292448	0.381935	2.82084e-08	8.18014e-07
ARL6IP5	ILMN_1769810	-0.381674	2.88804e-08	8.36618e-07
FABP5L2	ILMN_3266606	-0.381631	2.89926e-08	8.38627e-07
IL22RA1	ILMN_1666175	0.381624	2.90108e-08	8.38627e-07
CSNK1G3	ILMN_2332267	0.381544	2.92205e-08	8.43805e-07
RABL3	ILMN_1662306	0.381148	3.02803e-08	8.71659e-07
PHF11	ILMN_1776723	-0.381158	3.02521e-08	8.71659e-07
ATP1A1	ILMN_1731783	0.381156	3.0257e-08	8.71659e-07
MARVELD2	ILMN_2406267	0.381092	3.04312e-08	8.75089e-07
SERINC1	ILMN_1741613	0.380969	3.07695e-08	8.83893e-07
SLC39A14	ILMN_1764629	0.380939	3.08515e-08	8.85323e-07
URG4	ILMN_2386818	0.380926	3.08887e-08	8.85358e-07
PBX1	ILMN_1784678	0.380916	3.09172e-08	8.85358e-07
SEPT11	ILMN_1788778	0.380901	3.09594e-08	8.85645e-07
GCNT1	ILMN_2225135	0.380695	3.15357e-08	9.01193e-07
C14orf167	ILMN_3187771	0.380561	3.19165e-08	9.11129e-07
ARL4A	ILMN_1753663	0.380504	3.20804e-08	9.14857e-07
PPM1F	ILMN_2059535	-0.380455	3.2223e-08	9.17971e-07
APOBEC3G	ILMN_2232478	-0.380441	3.22628e-08	9.18153e-07
ASAP2	ILMN_3270972	0.380388	3.24159e-08	9.21556e-07
SRGN	ILMN_2169152	-0.380329	3.25892e-08	9.25527e-07
NCKAP1L	ILMN_1674250	-0.380224	3.28963e-08	9.33283e-07
CARD10	ILMN_1743714	0.380148	3.31216e-08	9.38706e-07
RIOK3	ILMN_1724700	0.380084	3.33124e-08	9.43141e-07
FOS	ILMN_1669523	0.379969	3.36573e-08	9.51928e-07
CTSL1	ILMN_2374036	-0.379875	3.39408e-08	9.58958e-07
DEF6	ILMN_2145280	-0.379788	3.42052e-08	9.65436e-07
DEPDC6	ILMN_1756685	0.379677	3.45469e-08	9.7408e-07
APLP2	ILMN_1710482	0.379631	3.469e-08	9.76114e-07
PAG1	ILMN_1736806	0.379637	3.46697e-08	9.76114e-07
FNBP1	ILMN_1797342	-0.379603	3.47765e-08	9.77547e-07
DEPDC6	ILMN_2172755	0.379517	3.5044e-08	9.84059e-07
ITGA6	ILMN_2359287	0.379498	3.51047e-08	9.84758e-07
SLC37A4	ILMN_1678678	0.3793	3.57318e-08	1.00133e-06
RBP5	ILMN_2103024	-0.379118	3.63146e-08	1.01559e-06
SULT1A2	ILMN_2400372	0.379125	3.62934e-08	1.01559e-06
ENPEP	ILMN_1675325	0.379083	3.64304e-08	1.01779e-06
SLC19A1	ILMN_1698996	0.378981	3.67638e-08	1.02607e-06
CA13	ILMN_1802414	0.378956	3.68437e-08	1.02725e-06
SERINC3	ILMN_1713752	0.378918	3.69685e-08	1.02969e-06
ANKRD46	ILMN_1712298	0.378852	3.71898e-08	1.0348e-06
LOC643431	ILMN_1813131	0.378755	3.75118e-08	1.04219e-06
IGJ	ILMN_2105441	-0.378749	3.75312e-08	1.04219e-06
ATP6V1B2	ILMN_1787705	0.378733	3.75836e-08	1.04259e-06
GLYCTK	ILMN_1791222	0.37867	3.77959e-08	1.04637e-06
PANK1	ILMN_2316918	0.378675	3.77808e-08	1.04637e-06
LOC100133678	ILMN_3249667	-0.378618	3.7972e-08	1.05019e-06
ALDOC	ILMN_1755974	0.378593	3.80569e-08	1.05148e-06
	ILMN_1864166	-0.378578	3.81064e-08	1.05179e-06
VAMP1	ILMN_1737611	-0.378536	3.82519e-08	1.05369e-06
CMBL	ILMN_1709634	0.378541	3.82332e-08	1.05369e-06
LOC389168	ILMN_3210917	-0.378487	3.84176e-08	1.05647e-06
GPR89C	ILMN_1696510	0.378484	3.84297e-08	1.05647e-06
CCR1	ILMN_1678833	-0.378457	3.85196e-08	1.05717e-06
SLC2A5	ILMN_1671337	0.378454	3.85319e-08	1.05717e-06
KLRB1	ILMN_2079655	-0.378433	3.86013e-08	1.05801e-06
ITM2A	ILMN_2076600	-0.378097	3.97758e-08	1.08912e-06
CYFIP2	ILMN_1677200	-0.377958	4.0269e-08	1.10153e-06
ABI3BP	ILMN_1673639	-0.377878	4.05585e-08	1.10757e-06
CBR1	ILMN_1809003	0.377874	4.05704e-08	1.10757e-06
FTH1	ILMN_1683146	0.377751	4.10156e-08	1.11861e-06
KIF1B	ILMN_1735552	0.377735	4.10761e-08	1.11915e-06
TMEM86B	ILMN_2049417	0.377681	4.12718e-08	1.12337e-06
C7orf28A	ILMN_1660270	0.377629	4.14623e-08	1.12744e-06
METRNL	ILMN_1688775	0.37754	4.17944e-08	1.13535e-06
LOC148430	ILMN_3211079	-0.377488	4.19866e-08	1.13944e-06
LOC441013	ILMN_3200384	-0.3774	4.23162e-08	1.14725e-06
MME	ILMN_1678170	0.377368	4.24358e-08	1.14936e-06
SEPP1	ILMN_1785071	0.377306	4.26707e-08	1.15345e-06
KIAA1522	ILMN_1700384	0.377312	4.26468e-08	1.15345e-06
FAM46C	ILMN_1713266	-0.377205	4.30549e-08	1.16269e-06
TUFT1	ILMN_1781374	0.377191	4.31073e-08	1.16297e-06
PRKAR1A	ILMN_1738632	-0.377123	4.33676e-08	1.16884e-06
EPB41L4B	ILMN_1784967	0.377089	4.34976e-08	1.1712e-06
PSMB6	ILMN_1666409	-0.376993	4.38711e-08	1.1801e-06
SDF4	ILMN_2378257	0.376963	4.39877e-08	1.18208e-06
	ILMN_1862521	0.376799	4.46324e-08	1.19823e-06
LOC402694	ILMN_1738356	-0.376772	4.47388e-08	1.19992e-06
C14orf176	ILMN_3187462	0.376599	4.54274e-08	1.2172e-06
OAS2	ILMN_1674063	-0.376552	4.56166e-08	1.22108e-06
GPR35	ILMN_1710221	0.376453	4.60194e-08	1.23066e-06
HSD17B2	ILMN_1808713	0.376384	4.62999e-08	1.23651e-06
HCK	ILMN_1791771	-0.376377	4.63282e-08	1.23651e-06
ARG2	ILMN_1800898	0.376363	4.6387e-08	1.23688e-06
RAB8A	ILMN_1760858	0.376152	4.72591e-08	1.25891e-06
UBE1DC1	ILMN_1674703	0.376004	4.7881e-08	1.27425e-06
CHST15	ILMN_1670926	-0.375951	4.81066e-08	1.27901e-06
BASP1	ILMN_1651826	-0.375837	4.85958e-08	1.29077e-06
AHCYL1	ILMN_1770412	0.375804	4.87356e-08	1.29323e-06
PERP	ILMN_1775829	0.375789	4.87992e-08	1.29367e-06
NCOA4	ILMN_1773906	0.375721	4.90918e-08	1.30018e-06
FAT1	ILMN_1754795	0.375686	4.92459e-08	1.303e-06
EAF1	ILMN_1685012	0.375611	4.95706e-08	1.31033e-06
VPS37C	ILMN_1789233	0.375585	4.96859e-08	1.31212e-06
TGFBI	ILMN_1663866	-0.375545	4.98622e-08	1.31551e-06
MAST2	ILMN_1690922	0.375508	5.00241e-08	1.31852e-06
LOC145853	ILMN_1655311	0.375482	5.01397e-08	1.3203e-06
OBP2B	ILMN_1700666	0.375335	5.07932e-08	1.33406e-06
SEPHS2	ILMN_1687824	0.375332	5.08078e-08	1.33406e-06
GABRA2	ILMN_1659678	0.375335	5.07947e-08	1.33406e-06
	ILMN_1842850	0.375259	5.11368e-08	1.34141e-06
LCP1	ILMN_1662932	-0.375204	5.13841e-08	1.34661e-06
HYI	ILMN_1706660	0.375189	5.14507e-08	1.34708e-06
HOOK2	ILMN_1682147	0.375149	5.16343e-08	1.3506e-06
VCAM1	ILMN_2307903	-0.374917	5.26967e-08	1.37708e-06
MMP12	ILMN_2073758	-0.374839	5.30604e-08	1.38526e-06
LOC100188949	ILMN_3249175	-0.374821	5.3146e-08	1.38618e-06
KDELR3	ILMN_1722820	0.374792	5.32794e-08	1.38834e-06
DRD4	ILMN_2112915	0.374769	5.3389e-08	1.38988e-06
INSIG2	ILMN_1676629	0.374634	5.40282e-08	1.40519e-06
FAM132A	ILMN_1662949	0.374552	5.44187e-08	1.41401e-06
SLC35B1	ILMN_1727840	0.374494	5.46964e-08	1.41775e-06
MFAP4	ILMN_1766914	-0.374511	5.46147e-08	1.41775e-06
ANKS4B	ILMN_2199658	0.37449	5.47171e-08	1.41775e-06
CEBPA	ILMN_1715715	0.37429	5.56843e-08	1.4404e-06
CPD	ILMN_1703074	0.374288	5.56961e-08	1.4404e-06
ABHD12	ILMN_2318685	0.374214	5.60559e-08	1.44834e-06
RPS4X	ILMN_2166831	-0.374169	5.62794e-08	1.45275e-06
RSPH3	ILMN_1788223	0.374117	5.6539e-08	1.45808e-06
SUCLA2	ILMN_1660787	0.374067	5.67845e-08	1.46304e-06
ABAT	ILMN_2404407	0.374054	5.68503e-08	1.46336e-06
PRKCZ	ILMN_1697267	0.373976	5.72383e-08	1.47197e-06
HLA-DOA	ILMN_1659075	-0.373836	5.79455e-08	1.48877e-06
EDN3	ILMN_2358886	0.37379	5.81824e-08	1.49048e-06
PCTK3	ILMN_1784110	0.373797	5.81473e-08	1.49048e-06
ASS1	ILMN_1708778	0.373778	5.82435e-08	1.49048e-06
NAAA	ILMN_1668605	0.37377	5.82832e-08	1.49048e-06
SPAST	ILMN_2373556	0.373807	5.80973e-08	1.49048e-06
TPK1	ILMN_2367063	0.373642	5.89413e-08	1.50591e-06
TOR1AIP2	ILMN_1758057	0.373627	5.90216e-08	1.50656e-06
CHRNA3	ILMN_2154157	-0.373573	5.93011e-08	1.51229e-06
DSC2	ILMN_2381257	0.373531	5.95163e-08	1.51637e-06
CDA	ILMN_1714592	0.373459	5.98914e-08	1.52451e-06
C1orf9	ILMN_1742324	0.373436	6.00143e-08	1.52623e-06
DOCK10	ILMN_1702301	-0.37334	6.05222e-08	1.53772e-06
GPR89C	ILMN_1689869	0.373283	6.08214e-08	1.5439e-06
CASP6	ILMN_1694877	0.373264	6.09239e-08	1.54507e-06
CHN2	ILMN_2403237	0.373098	6.18139e-08	1.5662e-06
C21orf57	ILMN_2411127	0.372955	6.25957e-08	1.58309e-06
OTC	ILMN_1749114	0.372959	6.25719e-08	1.58309e-06
RPS2	ILMN_2218277	-0.372927	6.27453e-08	1.58541e-06
ADAM19	ILMN_1713751	-0.372773	6.35991e-08	1.60404e-06
STX7	ILMN_1792518	0.37278	6.35566e-08	1.60404e-06
FAM65A	ILMN_1680037	-0.372761	6.36661e-08	1.60426e-06
RNF121	ILMN_2356031	0.372652	6.42738e-08	1.61809e-06
PFKFB4	ILMN_1653292	0.372601	6.4561e-08	1.62383e-06
DHDH	ILMN_1689200	0.372574	6.47154e-08	1.62623e-06
HEPH	ILMN_1714523	0.372403	6.56863e-08	1.64779e-06
DECR1	ILMN_1720838	0.372402	6.56936e-08	1.64779e-06
SIGMAR1	ILMN_1717925	0.372292	6.63251e-08	1.66212e-06
FOXD1	ILMN_1704418	0.372184	6.69518e-08	1.67629e-06
BEXL1	ILMN_1804798	-0.372125	6.72977e-08	1.68342e-06
C6orf48	ILMN_2391765	-0.372005	6.80033e-08	1.69953e-06
ZDHHC6	ILMN_2046003	0.371939	6.83999e-08	1.70788e-06
RMND1	ILMN_1694533	0.371915	6.85421e-08	1.70988e-06
NUPR1	ILMN_2404688	-0.371788	6.93032e-08	1.7273e-06
CYB561	ILMN_1771179	0.371732	6.96425e-08	1.73335e-06
NEURL1B	ILMN_3245983	0.371727	6.9672e-08	1.73335e-06
TRIM32	ILMN_1654737	0.371668	7.00305e-08	1.74069e-06
ARHGAP30	ILMN_1750805	-0.37151	7.09982e-08	1.76315e-06
MMP15	ILMN_1718646	0.371433	7.14754e-08	1.7734e-06
SCRN1	ILMN_1756439	-0.371378	7.18222e-08	1.7788e-06
TM4SF1	ILMN_1770338	-0.371383	7.17869e-08	1.7788e-06
P8	ILMN_1810560	-0.371307	7.22625e-08	1.78648e-06
LOC392335	ILMN_3235133	0.371315	7.22142e-08	1.78648e-06
PDXK	ILMN_1672504	0.37124	7.26869e-08	1.79536e-06
PTPRF	ILMN_2380163	0.371177	7.30838e-08	1.80354e-06
PNPO	ILMN_1684289	0.371153	7.32401e-08	1.80416e-06
KRT20	ILMN_2219867	0.371162	7.31828e-08	1.80416e-06
C14orf19	ILMN_2157709	0.371125	7.34165e-08	1.80545e-06
FBN2	ILMN_1670899	-0.371124	7.34236e-08	1.80545e-06
SLC10A2	ILMN_1683670	0.371029	7.40335e-08	1.81882e-06
IL32	ILMN_1778010	0.370956	7.45015e-08	1.82868e-06
MUC17	ILMN_1724375	0.370832	7.53106e-08	1.84689e-06
LOC341965	ILMN_3284063	0.370801	7.55116e-08	1.84998e-06
STMN3	ILMN_3244117	-0.370792	7.55712e-08	1.84998e-06
HADHB	ILMN_2197846	0.370779	7.56586e-08	1.85047e-06
RGS2	ILMN_2197365	0.370668	7.63854e-08	1.86659e-06
HHLA2	ILMN_1737076	0.370433	7.79619e-08	1.90342e-06
RBM47	ILMN_3224926	0.370367	7.84119e-08	1.91271e-06
SLA	ILMN_2345898	-0.370336	7.862e-08	1.91608e-06
PTP4A1	ILMN_1760575	0.370226	7.93702e-08	1.93265e-06
RPS16	ILMN_1651850	-0.370137	7.99894e-08	1.94144e-06
LYL1	ILMN_2216582	-0.370133	8.00134e-08	1.94144e-06
FTHL16	ILMN_3176403	0.370159	7.98307e-08	1.94144e-06
SLC22A5	ILMN_1699357	0.370135	8.00024e-08	1.94144e-06
FAU	ILMN_1664614	-0.370024	8.07728e-08	1.95641e-06
CMPK1	ILMN_1738642	0.370024	8.07708e-08	1.95641e-06
HCLS1	ILMN_1727402	-0.369946	8.13208e-08	1.96795e-06
LMTK3	ILMN_1668194	0.369916	8.15314e-08	1.97131e-06
LOC100130746	ILMN_3187357	0.369871	8.18483e-08	1.97723e-06
DGKQ	ILMN_1793017	0.369826	8.21689e-08	1.98323e-06
EXT2	ILMN_1761259	0.369634	8.35456e-08	2.01293e-06
KIAA0247	ILMN_2226917	0.36964	8.34983e-08	2.01293e-06
GSTA3	ILMN_2227817	0.369557	8.41035e-08	2.0246e-06
OSBPL2	ILMN_2349124	0.369534	8.4267e-08	2.02676e-06
SHMT1	ILMN_1811933	0.369508	8.44585e-08	2.02959e-06
PLEK	ILMN_1795762	-0.369316	8.58746e-08	2.06182e-06
FTHL3	ILMN_2173835	0.36924	8.64343e-08	2.07344e-06
LSM2	ILMN_2070300	-0.369124	8.73082e-08	2.09133e-06
LOC641814	ILMN_3243297	-0.369121	8.73322e-08	2.09133e-06
PIM2	ILMN_1748283	-0.369108	8.74278e-08	2.0918e-06
ATP5C1	ILMN_1701269	0.369079	8.76462e-08	2.0952e-06
C1orf116	ILMN_1706483	0.369021	8.80869e-08	2.10391e-06
BST2	ILMN_1723480	-0.369001	8.82389e-08	2.10571e-06
RPS14	ILMN_2338785	-0.368926	8.88086e-08	2.11747e-06
TACSTD1	ILMN_2160210	0.368912	8.89177e-08	2.11823e-06
UAP1	ILMN_1742461	0.368902	8.89961e-08	2.11826e-06
SEC13	ILMN_3297880	0.368772	8.99961e-08	2.14021e-06
C1GALT1	ILMN_1662578	0.368727	9.03505e-08	2.14568e-06
BCAP31	ILMN_1812403	0.368723	9.03821e-08	2.14568e-06
FAT1	ILMN_3247578	0.368542	9.18008e-08	2.17748e-06
GAL3ST4	ILMN_1693452	-0.368455	9.24851e-08	2.19182e-06
NAGA	ILMN_1784651	0.368428	9.27003e-08	2.19503e-06
XPNPEP1	ILMN_1669015	0.368406	9.28764e-08	2.1973e-06
C1orf115	ILMN_1674817	0.368325	9.35267e-08	2.21078e-06
MMP25	ILMN_1717207	-0.368281	9.38811e-08	2.21725e-06
ABTB2	ILMN_1753370	0.368068	9.5617e-08	2.25631e-06
GIMAP8	ILMN_1747305	-0.368045	9.58089e-08	2.25697e-06
CCDC77	ILMN_2101375	-0.368053	9.57421e-08	2.25697e-06
ABCB6	ILMN_2193980	0.36794	9.66778e-08	2.27549e-06
LARGE	ILMN_2408430	0.367889	9.71067e-08	2.28363e-06
MCTS1	ILMN_1751816	0.367756	9.82229e-08	2.3079e-06
STRADB	ILMN_1701386	0.367732	9.84253e-08	2.30871e-06
PPPDE2	ILMN_1737580	0.367736	9.83855e-08	2.30871e-06
GCHFR	ILMN_1694780	0.367678	9.88778e-08	2.31735e-06
C20orf100	ILMN_2082209	-0.367616	9.94074e-08	2.32778e-06
ALPI	ILMN_1752669	0.367478	1.00592e-07	2.35351e-06
LOC651919	ILMN_1762808	0.367445	1.00873e-07	2.35722e-06
ATP5SL	ILMN_1809027	0.367432	1.00991e-07	2.35722e-06
LOC647856	ILMN_1731174	-0.36742	1.01093e-07	2.35722e-06
GDA	ILMN_1812494	0.367425	1.01051e-07	2.35722e-06
LOC283267	ILMN_3244521	0.36729	1.02225e-07	2.38158e-06
BGN	ILMN_2206746	-0.367213	1.02902e-07	2.39533e-06
ITK	ILMN_1699160	-0.36715	1.03464e-07	2.40542e-06
EFNA1	ILMN_2371055	0.367144	1.03511e-07	2.40542e-06
RPL30	ILMN_1754303	-0.367126	1.03671e-07	2.40712e-06
C6orf132	ILMN_3252665	0.367056	1.04294e-07	2.41954e-06
ITGB4	ILMN_2317543	0.366897	1.05725e-07	2.45067e-06
FUK	ILMN_1704195	0.366861	1.06054e-07	2.45622e-06
SNX7	ILMN_1685077	0.366833	1.06306e-07	2.45998e-06
ILVBL	ILMN_1759419	0.3668	1.06612e-07	2.46318e-06
KIAA1539	ILMN_1732609	0.366799	1.06623e-07	2.46318e-06
MARVELD3	ILMN_1710644	0.366753	1.07043e-07	2.46872e-06
IDS	ILMN_1815445	0.366753	1.07042e-07	2.46872e-06
AP1S2	ILMN_1766411	-0.366607	1.08391e-07	2.49772e-06
CACNA2D4	ILMN_1696317	0.366587	1.08569e-07	2.49973e-06
PHLPP2	ILMN_2083567	0.36656	1.0882e-07	2.50341e-06
HCST	ILMN_1699931	-0.366431	1.10028e-07	2.52907e-06
FAM23B	ILMN_1776905	0.366378	1.10526e-07	2.5384e-06
TBC1D13	ILMN_1662161	0.366298	1.11293e-07	2.55389e-06
RCN1	ILMN_1800276	-0.366281	1.11455e-07	2.55548e-06
RPS10	ILMN_1686954	-0.366166	1.1255e-07	2.57842e-06
RPS15A	ILMN_1787949	-0.366101	1.13176e-07	2.59012e-06
GCNT2	ILMN_1680390	0.366094	1.13249e-07	2.59012e-06
LOC388275	ILMN_1676091	-0.366058	1.13592e-07	2.59581e-06
ACAA1	ILMN_1738921	0.365911	1.1503e-07	2.6265e-06
PSCDBP	ILMN_1746864	-0.36585	1.15632e-07	2.63805e-06
PLA2G12B	ILMN_1808487	0.365827	1.15855e-07	2.64094e-06
ARSD	ILMN_1684873	0.365762	1.16501e-07	2.65347e-06
TMEM19	ILMN_1693333	0.365692	1.17198e-07	2.66712e-06
TLN1	ILMN_1696643	-0.365547	1.1866e-07	2.69816e-06
C6orf145	ILMN_1709026	0.365537	1.18761e-07	2.69822e-06
SERPINA1	ILMN_2404154	0.365495	1.19188e-07	2.7057e-06
DHRS11	ILMN_3244114	0.365481	1.19325e-07	2.70657e-06
SULT1A1	ILMN_1656900	0.365439	1.1975e-07	2.7119e-06
PRICKLE4	ILMN_1695868	-0.365439	1.19757e-07	2.7119e-06
SMPD3	ILMN_1802316	0.365374	1.20416e-07	2.72458e-06
GBA3	ILMN_2181064	0.36535	1.2067e-07	2.72608e-06
LOC100133812	ILMN_3238640	-0.365349	1.20681e-07	2.72608e-06
ATF3	ILMN_2374865	0.365329	1.20882e-07	2.72839e-06
WAS	ILMN_1760027	-0.365308	1.21102e-07	2.73111e-06
RNF5P1	ILMN_2052863	0.365295	1.21237e-07	2.73191e-06
CYBB	ILMN_1682312	-0.36526	1.21596e-07	2.73775e-06
OKL38	ILMN_1795963	0.365186	1.22362e-07	2.75274e-06
TRAF1	ILMN_1698218	-0.365125	1.23002e-07	2.76263e-06
LOC653117	ILMN_3216017	0.365128	1.22965e-07	2.76263e-06
SCAPER	ILMN_1811178	0.36505	1.23786e-07	2.77796e-06
MAL	ILMN_2327860	-0.364941	1.24941e-07	2.80159e-06
VNN1	ILMN_1674574	0.364864	1.25764e-07	2.81774e-06
C9orf40	ILMN_1711799	0.364812	1.2632e-07	2.8279e-06
C17orf45	ILMN_1719224	-0.364783	1.2663e-07	2.83254e-06
NFKBIL2	ILMN_1781383	0.36473	1.27206e-07	2.8431e-06
ACTR2	ILMN_2388605	-0.364706	1.27464e-07	2.84655e-06
ITGB5	ILMN_1796755	0.364524	1.29453e-07	2.88862e-06
VIM	ILMN_1782538	-0.364446	1.30316e-07	2.90552e-06
ETFDH	ILMN_1758034	0.364355	1.31321e-07	2.92557e-06
PGRMC1	ILMN_1684771	0.364254	1.32448e-07	2.94828e-06
RAB2A	ILMN_1652394	0.364213	1.3291e-07	2.95338e-06
PASK	ILMN_1667022	-0.364205	1.32999e-07	2.95338e-06
ASNS	ILMN_1796417	-0.36421	1.32953e-07	2.95338e-06
RHOC	ILMN_2313730	0.36416	1.33511e-07	2.96234e-06
ACLY	ILMN_1749014	0.364113	1.34052e-07	2.97194e-06
SDCBP2	ILMN_2376822	0.364084	1.34376e-07	2.97674e-06
ITGA3	ILMN_1685397	0.364064	1.34603e-07	2.97936e-06
SLFN11	ILMN_1752520	-0.363987	1.35485e-07	2.99647e-06
CHKA	ILMN_1691151	0.36394	1.36027e-07	3.00604e-06
ENTPD8	ILMN_1706056	0.363681	1.39048e-07	3.07033e-06
MATN2	ILMN_1694840	0.36355	1.40603e-07	3.10218e-06
AGPAT2	ILMN_1681081	0.363361	1.42862e-07	3.14949e-06
LOC647169	ILMN_1782937	0.363302	1.43585e-07	3.1629e-06
EFTUD1	ILMN_2404629	0.363291	1.43712e-07	3.16317e-06
PTTG1	ILMN_2042771	-0.363247	1.44252e-07	3.17251e-06
ERF	ILMN_1652749	0.363231	1.44445e-07	3.17422e-06
ATP8B2	ILMN_1782057	-0.363116	1.45859e-07	3.20016e-06
TLK1	ILMN_1811029	0.363123	1.45777e-07	3.20016e-06
C5orf39	ILMN_2098616	-0.363062	1.46524e-07	3.2122e-06
EML3	ILMN_1772644	-0.363047	1.46707e-07	3.21364e-06
BTNL3	ILMN_2355786	0.363017	1.47079e-07	3.21923e-06
LOC390414	ILMN_1727153	0.362958	1.47813e-07	3.23273e-06
SIGMAR1	ILMN_3229733	0.362792	1.49912e-07	3.27601e-06
TXNL1	ILMN_1756860	0.362703	1.51037e-07	3.29799e-06
C13orf15	ILMN_1658494	-0.36265	1.51714e-07	3.31014e-06
DNAJC1	ILMN_1683234	0.362595	1.52426e-07	3.3204e-06
USH1C	ILMN_1668946	0.362597	1.52394e-07	3.3204e-06
ST3GAL5	ILMN_2388701	-0.36251	1.53519e-07	3.34132e-06
SCCPDH	ILMN_2156936	0.362501	1.53629e-07	3.34132e-06
CD53	ILMN_1662843	-0.36244	1.54421e-07	3.35588e-06
CCM2	ILMN_1784352	-0.362276	1.56573e-07	3.39728e-06
PDZD8	ILMN_1696962	0.362279	1.56535e-07	3.39728e-06
FAM5C	ILMN_1758943	0.362115	1.58711e-07	3.44095e-06
FTHL2	ILMN_1746525	0.361939	1.61091e-07	3.48979e-06
FTHL11	ILMN_1706013	0.361809	1.62857e-07	3.52527e-06
VILL	ILMN_1778650	0.361779	1.63276e-07	3.53156e-06
HTATIP2	ILMN_1664303	0.361763	1.63495e-07	3.53353e-06
SHMT1	ILMN_2402463	0.361684	1.64577e-07	3.55412e-06
PRR5	ILMN_1692664	0.361606	1.65673e-07	3.57498e-06
RASSF2	ILMN_1709683	-0.361533	1.66682e-07	3.59394e-06
C17orf49	ILMN_1763688	-0.361424	1.68219e-07	3.62423e-06
GIMAP7	ILMN_1776678	-0.361406	1.68479e-07	3.62698e-06
RDH10	ILMN_1714335	0.361315	1.69767e-07	3.65186e-06
AP3S1	ILMN_2311761	0.361223	1.71092e-07	3.67748e-06
HEXB	ILMN_1806692	0.361188	1.71586e-07	3.68521e-06
PLEKHB2	ILMN_2297710	0.361108	1.72742e-07	3.70493e-06
LOC651344	ILMN_1728555	0.361106	1.72773e-07	3.70493e-06
MARVELD3	ILMN_2255256	0.361088	1.73038e-07	3.70772e-06
PLOD2	ILMN_1771599	0.361075	1.73227e-07	3.70886e-06
EPDR1	ILMN_1675797	0.360969	1.74783e-07	3.73926e-06
RBKS	ILMN_1732127	0.360946	1.75117e-07	3.74163e-06
AHNAK	ILMN_1752159	0.360942	1.75166e-07	3.74163e-06
SORL1	ILMN_2060115	0.360883	1.76036e-07	3.75731e-06
SPOCK2	ILMN_1656287	-0.360831	1.76816e-07	3.77102e-06
ARHGEF6	ILMN_1803423	-0.36077	1.77725e-07	3.78748e-06
TMEM173	ILMN_2145116	-0.360643	1.79619e-07	3.82486e-06
THOP1	ILMN_1726659	0.360516	1.81547e-07	3.86293e-06
TMEM154	ILMN_1683494	-0.360407	1.83215e-07	3.8954e-06
TEAD4	ILMN_1705301	0.360255	1.85552e-07	3.94204e-06
FAM89A	ILMN_1652677	-0.360181	1.86706e-07	3.9635e-06
ACP2	ILMN_2104830	0.360153	1.87151e-07	3.96989e-06
RAPH1	ILMN_1783846	0.3601	1.87974e-07	3.98426e-06
LOC645166	ILMN_3237991	0.360019	1.89258e-07	4.0084e-06
NKD2	ILMN_1731206	0.360004	1.89492e-07	4.01026e-06
LOC651894	ILMN_1687805	-0.35995	1.90357e-07	4.02538e-06
APOB	ILMN_1664024	0.359941	1.905e-07	4.02538e-06
FAM190B	ILMN_2129388	0.359857	1.9184e-07	4.0506e-06
PYROXD1	ILMN_3247826	0.359816	1.92492e-07	4.05503e-06
LOC644761	ILMN_3290211	0.359818	1.92471e-07	4.05503e-06
LOC441506	ILMN_3219764	-0.359828	1.92301e-07	4.05503e-06
PPARA	ILMN_2362847	0.359756	1.93461e-07	4.0723e-06
SLC7A9	ILMN_1735445	0.359658	1.95052e-07	4.09953e-06
RASGRP2	ILMN_1794594	-0.359659	1.95038e-07	4.09953e-06
BCL2	ILMN_2246956	-0.359592	1.96141e-07	4.11612e-06
CCL19	ILMN_1769129	-0.3596	1.96007e-07	4.11612e-06
POF1B	ILMN_1760705	0.359565	1.96586e-07	4.11917e-06
GGT1	ILMN_2368585	0.359569	1.9652e-07	4.11917e-06
LOC389141	ILMN_3276990	-0.359439	1.98651e-07	4.15927e-06
TMC4	ILMN_1803219	0.359413	1.99089e-07	4.16527e-06
ABI3	ILMN_1755658	-0.359279	2.01325e-07	4.20603e-06
MRPL55	ILMN_2348090	0.359277	2.0136e-07	4.20603e-06
CARD11	ILMN_1721978	-0.359269	2.01496e-07	4.20603e-06
HNF1A	ILMN_3238132	0.359187	2.02875e-07	4.23158e-06
WARS	ILMN_2337655	-0.359177	2.03042e-07	4.23187e-06
FAM73A	ILMN_2123557	0.359168	2.03198e-07	4.23191e-06
GRTP1	ILMN_2142353	0.359101	2.04339e-07	4.24956e-06
ABCB9	ILMN_2343047	0.3591	2.04355e-07	4.24956e-06
LAMA1	ILMN_1696434	0.359064	2.04974e-07	4.25922e-06
LOC647450	ILMN_1699214	-0.359032	2.05522e-07	4.26508e-06
CMTM7	ILMN_1698934	-0.359024	2.0565e-07	4.26508e-06
PTPRD	ILMN_1705253	0.35902	2.05722e-07	4.26508e-06
TSHZ1	ILMN_1718907	0.358968	2.06629e-07	4.27506e-06
PPARG	ILMN_2364384	0.358965	2.0667e-07	4.27506e-06
IGFBP3	ILMN_2396875	-0.358968	2.06621e-07	4.27506e-06
KIAA1128	ILMN_1742124	0.358949	2.06948e-07	4.2776e-06
CHP2	ILMN_1695631	0.358909	2.07642e-07	4.28603e-06
C16orf5	ILMN_1815812	0.358907	2.07668e-07	4.28603e-06
LOC441876	ILMN_1713394	-0.358889	2.07988e-07	4.28941e-06
EIF3H	ILMN_1683660	-0.358755	2.10312e-07	4.33085e-06
PSCD4	ILMN_1660364	-0.358757	2.10278e-07	4.33085e-06
PPP1R16A	ILMN_1757882	0.35866	2.11984e-07	4.36202e-06
ZCCHC24	ILMN_1754660	-0.358641	2.12323e-07	4.36572e-06
RFTN1	ILMN_1800787	-0.358497	2.14892e-07	4.41524e-06
NR1H4	ILMN_1708391	0.358455	2.15638e-07	4.42727e-06
LOC286444	ILMN_3217172	-0.358441	2.15891e-07	4.42916e-06
LOC729742	ILMN_3225211	-0.358398	2.16666e-07	4.44174e-06
TOMM6	ILMN_3235113	-0.358366	2.17247e-07	4.45033e-06
LOC644844	ILMN_1661078	0.358238	2.19564e-07	4.49194e-06
PAN3	ILMN_1681304	-0.358236	2.19605e-07	4.49194e-06
ABHD15	ILMN_1769390	0.358107	2.21977e-07	4.53709e-06
FBXL15	ILMN_1663379	0.358049	2.2305e-07	4.55562e-06
DPYSL2	ILMN_1672503	-0.358028	2.23437e-07	4.56015e-06
LDHB	ILMN_1728132	-0.357986	2.24207e-07	4.57246e-06
WSB2	ILMN_1746664	0.357926	2.2533e-07	4.59195e-06
LGALS1	ILMN_1723978	-0.35791	2.2564e-07	4.59486e-06
VASN	ILMN_1667295	-0.357892	2.25968e-07	4.59814e-06
MYO10	ILMN_2232712	0.357868	2.26426e-07	4.60406e-06
SLC3A2	ILMN_1726456	0.357837	2.27004e-07	4.6124e-06
LOC652768	ILMN_1776870	0.357773	2.28219e-07	4.63365e-06
P4HA2	ILMN_1795778	0.357729	2.29058e-07	4.64726e-06
LOC646294	ILMN_3217815	-0.357676	2.30066e-07	4.66259e-06
CHDH	ILMN_3251423	0.357671	2.30153e-07	4.66259e-06
MMD	ILMN_1733937	-0.357616	2.31214e-07	4.68063e-06
LUM	ILMN_1790529	-0.357571	2.32072e-07	4.69454e-06
CBLC	ILMN_1811729	0.357553	2.32426e-07	4.69825e-06
SMARCD3	ILMN_2309180	-0.357542	2.32635e-07	4.69903e-06
TCF7L2	ILMN_1672486	0.357467	2.34078e-07	4.72469e-06
FABP2	ILMN_1740479	0.357388	2.35624e-07	4.75242e-06
PLIN2	ILMN_1801077	0.35734	2.36568e-07	4.76795e-06
EGLN2	ILMN_2354391	-0.35727	2.37948e-07	4.79226e-06
CAT	ILMN_2151739	0.357204	2.39242e-07	4.81479e-06
ITFG3	ILMN_1810055	0.357136	2.40589e-07	4.83836e-06
DPH3	ILMN_1679912	0.357071	2.41891e-07	4.86099e-06
LY86	ILMN_1807825	-0.356981	2.43697e-07	4.89371e-06
LOC729776	ILMN_1839750	0.35693	2.44742e-07	4.91109e-06
PRKCZ	ILMN_2386982	0.356903	2.45278e-07	4.91827e-06
OPRL1	ILMN_2400922	-0.356839	2.46587e-07	4.9409e-06
CLDN2	ILMN_1795190	0.356806	2.47253e-07	4.95005e-06
RPL15	ILMN_1762747	-0.356799	2.47403e-07	4.95005e-06
CREB3L3	ILMN_1779524	0.356625	2.51e-07	5.01836e-06
C1QC	ILMN_1785902	-0.356537	2.52832e-07	5.05132e-06
PEX11A	ILMN_1690695	0.356508	2.53423e-07	5.05578e-06
MAP3K13	ILMN_1673896	0.356514	2.53308e-07	5.05578e-06
ELMOD2	ILMN_1765159	0.356388	2.55966e-07	5.10279e-06
ASTN2	ILMN_1744118	0.356335	2.57077e-07	5.12124e-06
	ILMN_1886655	-0.356324	2.57317e-07	5.12229e-06
NAAA	ILMN_2391512	0.356111	2.61888e-07	5.20952e-06
HCP5	ILMN_1803945	-0.356093	2.62266e-07	5.21326e-06
SEC31A	ILMN_2399896	0.356077	2.62614e-07	5.21642e-06
IGFBP7	ILMN_2062468	-0.356029	2.6365e-07	5.23321e-06
CRYL1	ILMN_1714397	0.356015	2.63972e-07	5.23583e-06
PTPN3	ILMN_1717294	0.35599	2.64515e-07	5.24282e-06
INPP5A	ILMN_1664608	0.355873	2.67078e-07	5.28979e-06
TTC7A	ILMN_1697160	0.355828	2.68065e-07	5.30553e-06
DUSP22	ILMN_1813275	-0.355809	2.68497e-07	5.31025e-06
LOC642113	ILMN_1652199	-0.355745	2.69904e-07	5.33425e-06
APBB1IP	ILMN_1801710	-0.355715	2.70573e-07	5.34362e-06
EPB41L2	ILMN_2069128	0.355679	2.71372e-07	5.35556e-06
MUC13	ILMN_1651568	0.355609	2.72958e-07	5.383e-06
CHP	ILMN_1779401	0.355409	2.77485e-07	5.46833e-06
NFKBIB	ILMN_1690473	0.355387	2.77996e-07	5.4745e-06
MTTP	ILMN_1774742	0.355368	2.78423e-07	5.47898e-06
CTSK	ILMN_1758895	-0.355353	2.78758e-07	5.48164e-06
FGD3	ILMN_1772686	-0.355326	2.79382e-07	5.48998e-06
PURA	ILMN_1709142	0.355287	2.80277e-07	5.50365e-06
GTF2H1	ILMN_1726693	0.355215	2.81961e-07	5.52715e-06
C17orf28	ILMN_1654013	0.355205	2.82181e-07	5.52715e-06
C10orf59	ILMN_1718520	0.355201	2.82279e-07	5.52715e-06
TSPAN33	ILMN_1749403	-0.355207	2.82134e-07	5.52715e-06
PLA2G7	ILMN_1701195	-0.35518	2.82755e-07	5.52861e-06
LOC649679	ILMN_1676036	0.355183	2.82687e-07	5.52861e-06
MYH14	ILMN_2392370	0.355013	2.86667e-07	5.60111e-06
SLC2A3	ILMN_1775708	-0.354929	2.88665e-07	5.63614e-06
PDZK1	ILMN_1694535	0.354875	2.89946e-07	5.65713e-06
SPCS2	ILMN_1809488	-0.354865	2.90175e-07	5.65758e-06
CELP	ILMN_1678947	0.354829	2.91043e-07	5.67048e-06
LOC100131851	ILMN_3204903	0.354669	2.949e-07	5.74158e-06
LOC387841	ILMN_1660376	-0.354653	2.95296e-07	5.74521e-06
TEAD3	ILMN_1814002	0.354621	2.96055e-07	5.7559e-06
LOC441453	ILMN_3277332	0.354603	2.96489e-07	5.76026e-06
VIM	ILMN_2058251	-0.354514	2.9867e-07	5.79854e-06
RPS18	ILMN_1753534	-0.354451	3.00221e-07	5.82454e-06
SERPINA1	ILMN_2338452	0.354427	3.00813e-07	5.8319e-06
CPT1A	ILMN_1696316	0.354398	3.0153e-07	5.84168e-06
C1orf57	ILMN_1657446	0.354323	3.03383e-07	5.87346e-06
SCIN	ILMN_1813561	0.354234	3.05608e-07	5.91236e-06
MRPS34	ILMN_2210482	0.354188	3.06783e-07	5.93093e-06
SRM	ILMN_1661337	-0.354172	3.07186e-07	5.93439e-06
PRKAG2	ILMN_1797531	0.354163	3.07394e-07	5.93439e-06
NCF2	ILMN_1796642	-0.354127	3.08319e-07	5.94808e-06
LOC646766	ILMN_1775243	-0.353894	3.14251e-07	6.05826e-06
CCR6	ILMN_1690907	-0.353855	3.15261e-07	6.07347e-06
C20orf111	ILMN_2049727	0.353788	3.16988e-07	6.10175e-06
CRIP1	ILMN_1656920	0.353781	3.17173e-07	6.10175e-06
RPP40	ILMN_1810423	-0.353677	3.19885e-07	6.14962e-06
GPNMB	ILMN_2407389	-0.353619	3.21417e-07	6.17476e-06
P2RY13	ILMN_1664094	-0.353557	3.23052e-07	6.20184e-06
EVL	ILMN_1730622	-0.353505	3.24434e-07	6.22402e-06
MGC12965	ILMN_1713235	0.353447	3.25962e-07	6.24897e-06
CD44	ILMN_1803429	-0.353409	3.2697e-07	6.26392e-06
SLAMF8	ILMN_1667224	-0.35339	3.27483e-07	6.26939e-06
UGT1A10	ILMN_1740233	0.353365	3.28156e-07	6.27789e-06
ST3GAL1	ILMN_1683313	-0.353328	3.29167e-07	6.29285e-06
VPS37A	ILMN_2161832	0.353312	3.29581e-07	6.29321e-06
C20orf7	ILMN_1813344	0.35331	3.29643e-07	6.29321e-06
GRAMD3	ILMN_2065690	0.353275	3.30574e-07	6.3066e-06
CITED2	ILMN_1663092	0.353231	3.31777e-07	6.32517e-06
MCOLN2	ILMN_1660462	-0.353152	3.33928e-07	6.36176e-06
CDR2L	ILMN_2128770	0.353092	3.35572e-07	6.38865e-06
WSCD1	ILMN_1774330	0.35307	3.36176e-07	6.39571e-06
FLJ38973	ILMN_1668657	0.353036	3.37115e-07	6.40915e-06
LOC100134537	ILMN_3241469	0.352951	3.39458e-07	6.44923e-06
LYRM5	ILMN_1744534	0.352897	3.40951e-07	6.47312e-06
PARP1	ILMN_1686871	-0.352799	3.43704e-07	6.51678e-06
LOC728291	ILMN_3299878	0.352798	3.43724e-07	6.51678e-06
VCAM1	ILMN_2325763	-0.352703	3.46382e-07	6.56263e-06
AKR7A3	ILMN_2145396	0.352563	3.50359e-07	6.62634e-06
KIF3B	ILMN_2081398	0.35256	3.50467e-07	6.62634e-06
ZZEF1	ILMN_1786396	0.352564	3.50355e-07	6.62634e-06
DERA	ILMN_1811551	0.352542	3.50963e-07	6.63114e-06
LOC642502	ILMN_1779032	0.3525	3.5219e-07	6.64976e-06
STYK1	ILMN_2187206	0.352483	3.52669e-07	6.65423e-06
LOC652694	ILMN_1680274	-0.352441	3.53871e-07	6.67233e-06
TMEM43	ILMN_1698605	-0.352412	3.54721e-07	6.68378e-06
LYAR	ILMN_2221564	-0.352349	3.56544e-07	6.71353e-06
C2orf47	ILMN_1795007	0.352301	3.57926e-07	6.73495e-06
PHF20	ILMN_1813657	-0.352262	3.5908e-07	6.75204e-06
OPTN	ILMN_2381899	0.352204	3.6077e-07	6.77917e-06
KIAA1688	ILMN_1784436	0.352153	3.6228e-07	6.8029e-06
CLYBL	ILMN_1712088	0.352107	3.6363e-07	6.82358e-06
LOC100128918	ILMN_3176146	0.351969	3.67751e-07	6.89621e-06
PVRL3	ILMN_2188521	0.351835	3.71766e-07	6.96675e-06
EIF3D	ILMN_1739847	-0.351825	3.72068e-07	6.96765e-06
FNDC3A	ILMN_2362581	0.351641	3.77682e-07	7.06798e-06
LOC731049	ILMN_1808591	-0.351633	3.77945e-07	7.068e-06
KIAA1671	ILMN_1772821	0.351622	3.78283e-07	7.068e-06
SKP1	ILMN_3229770	0.351616	3.78455e-07	7.068e-06
ABCB9	ILMN_2343048	0.351471	3.82953e-07	7.14699e-06
XK	ILMN_1759117	0.351463	3.83204e-07	7.14699e-06
LBH	ILMN_2315979	-0.351449	3.83638e-07	7.15022e-06
LOC650321	ILMN_1692116	0.351312	3.87925e-07	7.22524e-06
ADRBK1	ILMN_3307926	-0.3513	3.88307e-07	7.22745e-06
DUSP8	ILMN_1743204	0.351278	3.88987e-07	7.23521e-06
CD14	ILMN_1740015	-0.351247	3.89986e-07	7.24889e-06
PLS1	ILMN_1759206	0.351121	3.93982e-07	7.31821e-06
HLA-DQA1	ILMN_1808405	-0.351052	3.96189e-07	7.35425e-06
APOC1	ILMN_1789007	-0.351039	3.96603e-07	7.35697e-06
MS4A6A	ILMN_1797731	-0.350984	3.98373e-07	7.38482e-06
SUCLA2	ILMN_2150019	0.350972	3.9878e-07	7.38737e-06
HCN4	ILMN_1790810	0.350922	4.00395e-07	7.41229e-06
RPS25	ILMN_1746516	-0.350783	4.0492e-07	7.49101e-06
C1orf106	ILMN_1713952	0.350642	4.09575e-07	7.57204e-06
	ILMN_1853876	0.35061	4.1065e-07	7.58681e-06
LOC100134361	ILMN_3241081	-0.350516	4.13792e-07	7.63973e-06
ADPRH	ILMN_1794512	-0.350439	4.16357e-07	7.68193e-06
ADSL	ILMN_1790757	-0.350418	4.17074e-07	7.68277e-06
HCCS	ILMN_2128923	0.350413	4.17241e-07	7.68277e-06
TMEM125	ILMN_1685709	0.350416	4.17145e-07	7.68277e-06
PHF11	ILMN_2390162	-0.350353	4.19287e-07	7.71012e-06
VIL2	ILMN_1795937	0.350354	4.19242e-07	7.71012e-06
LOC606724	ILMN_2125747	-0.350342	4.19643e-07	7.71151e-06
PLIN2	ILMN_2138765	0.350265	4.22278e-07	7.75473e-06
CALML4	ILMN_1717757	0.35021	4.24147e-07	7.78386e-06
KAT2A	ILMN_1782247	-0.350135	4.26737e-07	7.82547e-06
PTPRH	ILMN_1741465	0.350128	4.26983e-07	7.82547e-06
CRB3	ILMN_2405680	0.35012	4.27268e-07	7.82547e-06
TACC1	ILMN_1770084	-0.350013	4.30952e-07	7.88768e-06
PRR15L	ILMN_1748970	0.349977	4.32227e-07	7.90577e-06
LOC728441	ILMN_1737387	0.349901	4.34905e-07	7.94944e-06
MSN	ILMN_1659895	-0.349882	4.35571e-07	7.95633e-06
SMPDL3B	ILMN_1678095	0.349774	4.39387e-07	8.02071e-06
FAM3B	ILMN_1685767	0.349731	4.40904e-07	8.04306e-06
FERMT2	ILMN_1695290	-0.349659	4.43478e-07	8.07928e-06
TNF	ILMN_1728106	-0.349659	4.43462e-07	8.07928e-06
KRT8P9	ILMN_3191922	0.349629	4.44562e-07	8.09367e-06
COL6A1	ILMN_1732151	-0.349563	4.46927e-07	8.13134e-06
CMTM4	ILMN_1762718	0.349496	4.49333e-07	8.16431e-06
CMPK1	ILMN_2104877	0.349501	4.49168e-07	8.16431e-06
RUNX3	ILMN_1787461	-0.349463	4.50556e-07	8.18113e-06
GOLIM4	ILMN_3245116	0.349437	4.51506e-07	8.19298e-06
LOC647000	ILMN_1704750	-0.34942	4.5212e-07	8.1987e-06
BNIP3	ILMN_1724658	0.349381	4.53533e-07	8.21194e-06
TSPAN12	ILMN_1768115	0.349367	4.54045e-07	8.21194e-06
UGT1A3	ILMN_2206420	0.349372	4.53875e-07	8.21194e-06
SEMA4G	ILMN_1676248	0.349382	4.53505e-07	8.21194e-06
B3GALT5	ILMN_1800713	0.349277	4.57358e-07	8.25557e-06
NCF4	ILMN_1785005	-0.349281	4.57191e-07	8.25557e-06
RAB11FIP1	ILMN_1692219	0.349283	4.57119e-07	8.25557e-06
LOC730534	ILMN_1689327	-0.349199	4.60244e-07	8.30222e-06
OSTbeta	ILMN_1750312	0.349127	4.62929e-07	8.34517e-06
TSPAN3	ILMN_1655469	0.349067	4.65154e-07	8.37977e-06
C9orf23	ILMN_2391345	0.348988	4.68113e-07	8.42758e-06
ARMCX6	ILMN_2414533	-0.348968	4.68892e-07	8.43607e-06
IRF8	ILMN_1666594	-0.348869	4.72652e-07	8.49815e-06
LOC285900	ILMN_1657612	-0.34879	4.75634e-07	8.53503e-06
HDDC2	ILMN_1753745	-0.348798	4.75328e-07	8.53503e-06
SORCS1	ILMN_1680251	-0.348797	4.75404e-07	8.53503e-06
LARP1B	ILMN_1733390	0.348769	4.76467e-07	8.5444e-06
	ILMN_1897741	0.34873	4.7794e-07	8.55964e-06
GSTA1	ILMN_2113470	0.348733	4.77832e-07	8.55964e-06
STAP2	ILMN_1704500	0.348717	4.78475e-07	8.56364e-06
AGPAT9	ILMN_1794875	0.348669	4.80301e-07	8.58643e-06
LOC100130553	ILMN_3246360	-0.348667	4.80373e-07	8.58643e-06
WDR51B	ILMN_1667201	0.348634	4.81659e-07	8.60383e-06
LMNB2	ILMN_1708101	-0.348614	4.82424e-07	8.6119e-06
TM4SF20	ILMN_1775830	0.348542	4.85255e-07	8.65525e-06
KLHL34	ILMN_1662886	0.348528	4.85797e-07	8.65525e-06
RNASE6	ILMN_1780533	-0.348528	4.8578e-07	8.65525e-06
SPAG9	ILMN_1728256	0.34842	4.90005e-07	8.72456e-06
ILVBL	ILMN_1769451	0.348404	4.90667e-07	8.7307e-06
AGPAT1	ILMN_1679520	0.348313	4.94259e-07	8.78892e-06
TLE1	ILMN_1751572	-0.34805	5.04808e-07	8.97071e-06
IGFBP3	ILMN_1746085	-0.348036	5.05362e-07	8.97175e-06
AVEN	ILMN_1710216	0.348024	5.05846e-07	8.97175e-06
SEPT2	ILMN_2365711	-0.348031	5.05563e-07	8.97175e-06
HHEX	ILMN_1762712	-0.347895	5.1111e-07	9.05927e-06
TESC	ILMN_1750181	-0.347873	5.12018e-07	9.06951e-06
P4HTM	ILMN_1672122	0.347605	5.23167e-07	9.26104e-06
SNX4	ILMN_1738736	0.347579	5.24229e-07	9.27386e-06
LQK1	ILMN_3301042	0.347548	5.2556e-07	9.29143e-06
AUTS2	ILMN_1749081	0.34753	5.26324e-07	9.29895e-06
SUSD3	ILMN_1785570	-0.347511	5.2711e-07	9.30687e-06
LIN7C	ILMN_1691849	0.347495	5.27771e-07	9.31254e-06
C20orf151	ILMN_1682863	0.347467	5.28968e-07	9.3217e-06
PPARGC1A	ILMN_1750062	0.347475	5.2865e-07	9.3217e-06
PCK2	ILMN_1802699	0.347434	5.30378e-07	9.34056e-06
SYT11	ILMN_1717934	-0.347422	5.30888e-07	9.34356e-06
HOXA10	ILMN_1689336	0.34738	5.3267e-07	9.36892e-06
MRFAP1L1	ILMN_1689774	-0.347368	5.33179e-07	9.37188e-06
C9orf24	ILMN_1763695	0.347327	5.34953e-07	9.39706e-06
PRR15	ILMN_2203768	0.347317	5.35371e-07	9.39838e-06
MGAT4B	ILMN_1796106	0.347306	5.35856e-07	9.4009e-06
ANXA2P1	ILMN_1698100	0.34722	5.39551e-07	9.45969e-06
FKBP3	ILMN_1654691	0.347212	5.39903e-07	9.45982e-06
THY1	ILMN_1779875	-0.347152	5.42477e-07	9.49693e-06
C1QBP	ILMN_1668996	-0.347139	5.43056e-07	9.49693e-06
	ILMN_1909156	0.347141	5.42957e-07	9.49693e-06
CYB5D2	ILMN_1696254	0.346959	5.50944e-07	9.62874e-06
ATG5	ILMN_1718265	0.346927	5.52338e-07	9.64697e-06
LOC647195	ILMN_1732313	0.346884	5.54236e-07	9.67397e-06
SH3RF1	ILMN_1656826	0.346772	5.5925e-07	9.7553e-06
RAC2	ILMN_1709795	-0.346598	5.67043e-07	9.87244e-06
	ILMN_1872122	0.346604	5.66797e-07	9.87244e-06
C1orf93	ILMN_3243682	0.346609	5.6656e-07	9.87244e-06
FYN	ILMN_1781207	-0.346575	5.68094e-07	9.88447e-06
ARL4A	ILMN_1775405	0.346564	5.686e-07	9.88702e-06
KIAA1161	ILMN_1741971	0.346545	5.69452e-07	9.89558e-06
CHES1	ILMN_2106902	0.34651	5.71045e-07	9.917e-06
TMEM8	ILMN_1741371	0.346491	5.71917e-07	9.92587e-06
SRC	ILMN_1729987	0.346436	5.74453e-07	9.96359e-06
LOC100128585	ILMN_3175415	0.346363	5.778e-07	1.00149e-05
STK3	ILMN_1666453	0.346356	5.7814e-07	1.00149e-05
FAM13A	ILMN_1752510	0.346316	5.7996e-07	1.00401e-05
TLR3	ILMN_1689578	0.346288	5.81294e-07	1.00569e-05
RGS1	ILMN_1656011	-0.346244	5.83296e-07	1.00852e-05
SLC26A3	ILMN_1760087	0.346228	5.84076e-07	1.00923e-05
NOP2	ILMN_3226904	-0.346174	5.86586e-07	1.01293e-05
EFNA1	ILMN_2371053	0.346164	5.87062e-07	1.01311e-05
RAB11FIP1	ILMN_2409596	0.346142	5.88067e-07	1.01421e-05
ZNF16	ILMN_2332795	0.346116	5.8931e-07	1.01572e-05
ARS2	ILMN_2358202	-0.346026	5.93546e-07	1.02238e-05
LOC392871	ILMN_3241522	0.345897	5.99683e-07	1.03166e-05
PLEKHG6	ILMN_1744614	0.3459	5.99542e-07	1.03166e-05
CD164	ILMN_1783852	0.345788	6.04891e-07	1.03997e-05
CD300LF	ILMN_2112357	-0.345747	6.06887e-07	1.04275e-05
CDH11	ILMN_1672611	-0.345544	6.16789e-07	1.05844e-05
ARSE	ILMN_1727462	0.345548	6.16569e-07	1.05844e-05
CCDC6	ILMN_1745904	0.345508	6.18551e-07	1.0608e-05
HCFC2	ILMN_1674297	0.345494	6.19226e-07	1.06129e-05
ATP1B3	ILMN_1759628	0.345406	6.23597e-07	1.06812e-05
NUDT9	ILMN_1680239	0.345326	6.27573e-07	1.07426e-05
IL10RA	ILMN_1652825	-0.345314	6.28191e-07	1.07465e-05
TFAP4	ILMN_1814657	0.345288	6.29447e-07	1.07613e-05
LOC100133999	ILMN_3245314	-0.345096	6.39151e-07	1.09204e-05
ACOT11	ILMN_1739594	0.345022	6.42926e-07	1.09781e-05
FGD2	ILMN_2115005	-0.344988	6.44678e-07	1.09952e-05
MST1	ILMN_1707464	0.344987	6.44731e-07	1.09952e-05
LY75	ILMN_1757011	0.344919	6.48191e-07	1.10474e-05
MYH14	ILMN_1804461	0.344877	6.50381e-07	1.10778e-05
RHOBTB2	ILMN_2195957	0.344856	6.51444e-07	1.10891e-05
RPS9	ILMN_1749447	-0.344841	6.52224e-07	1.10955e-05
LGMN	ILMN_1698019	0.344823	6.5315e-07	1.11044e-05
MAP3K11	ILMN_1651788	0.34479	6.54853e-07	1.11264e-05
TUBB4Q	ILMN_1750100	0.344767	6.56053e-07	1.11399e-05
GSTA1	ILMN_3251497	0.344751	6.56915e-07	1.11426e-05
TNC	ILMN_1719759	-0.344749	6.57018e-07	1.11426e-05
RPL12	ILMN_2116366	-0.344603	6.64664e-07	1.12653e-05
IER3	ILMN_1682717	-0.344475	6.71438e-07	1.13661e-05
CFDP1	ILMN_1800837	0.344479	6.71239e-07	1.13661e-05
KAZALD1	ILMN_1684755	0.344459	6.72285e-07	1.13734e-05
LOC646900	ILMN_1802906	0.34436	6.77626e-07	1.14567e-05
GSTA2	ILMN_1655613	0.344283	6.81748e-07	1.15193e-05
ASTE1	ILMN_1803813	0.344259	6.83061e-07	1.15344e-05
TRMT1	ILMN_1812940	-0.344238	6.84206e-07	1.15467e-05
TIGD2	ILMN_1690066	0.344148	6.89108e-07	1.16222e-05
NAP1L1	ILMN_1699208	-0.344081	6.92741e-07	1.16712e-05
FAM108B1	ILMN_1785661	0.344079	6.92859e-07	1.16712e-05
PLEKHA1	ILMN_1662839	0.343931	7.01006e-07	1.18012e-05
SPAG9	ILMN_2263718	0.343899	7.02802e-07	1.18242e-05
IYD	ILMN_1754491	0.343879	7.039e-07	1.18354e-05
SEMA6A	ILMN_1713529	0.343819	7.07242e-07	1.18843e-05
LOC648729	ILMN_3246850	-0.343791	7.08833e-07	1.19038e-05
STRN4	ILMN_1696190	0.343731	7.1219e-07	1.19529e-05
CXCL12	ILMN_1791447	-0.343682	7.14947e-07	1.19918e-05
LOC389435	ILMN_1704315	-0.34363	7.17894e-07	1.20339e-05
NAE1	ILMN_2415439	0.343593	7.20022e-07	1.20549e-05
FAM3C	ILMN_2368773	0.343594	7.19967e-07	1.20549e-05
CENTG2	ILMN_1800530	0.343443	7.28618e-07	1.21914e-05
NR5A2	ILMN_2366654	0.343413	7.30318e-07	1.22124e-05
	ILMN_1917290	0.343336	7.34807e-07	1.2279e-05
LOC649049	ILMN_1751726	-0.343314	7.36065e-07	1.2279e-05
STARD4	ILMN_1716224	0.343314	7.36086e-07	1.2279e-05
HRASLS2	ILMN_1809259	0.343323	7.35549e-07	1.2279e-05
NGEF	ILMN_1809613	0.343273	7.38455e-07	1.2311e-05
MAPK9	ILMN_2400297	0.3432	7.42719e-07	1.23746e-05
GRPEL1	ILMN_1670817	0.343155	7.45369e-07	1.24112e-05
KIF3B	ILMN_1702279	0.343041	7.52084e-07	1.25155e-05
DDHD2	ILMN_1705871	0.343008	7.54095e-07	1.25413e-05
PURA	ILMN_2127328	0.342992	7.55032e-07	1.25493e-05
SPPL2B	ILMN_1672461	0.342976	7.55969e-07	1.25573e-05
NDFIP1	ILMN_1751452	0.342946	7.57767e-07	1.25796e-05
GPR160	ILMN_1662846	0.342891	7.61032e-07	1.2623e-05
KLF5	ILMN_1770293	0.342887	7.61299e-07	1.2623e-05
POR	ILMN_1677768	0.342599	7.78799e-07	1.29053e-05
RPS11	ILMN_1740587	-0.342576	7.80213e-07	1.2921e-05
TUBA1A	ILMN_2148819	-0.342561	7.81142e-07	1.29286e-05
MTUS1	ILMN_1776493	0.342451	7.87901e-07	1.30326e-05
KIF22	ILMN_3234884	-0.342366	7.93211e-07	1.31125e-05
DECR2	ILMN_1783337	0.34232	7.96068e-07	1.3144e-05
KLF4	ILMN_2137789	0.342324	7.95795e-07	1.3144e-05
CXCR5	ILMN_2337931	-0.342168	8.05623e-07	1.32938e-05
NFKB1	ILMN_1714965	-0.342159	8.06207e-07	1.32954e-05
FTHL11	ILMN_2134538	0.342113	8.0913e-07	1.33298e-05
LOC100130846	ILMN_3268380	0.342111	8.09264e-07	1.33298e-05
ALDH1A3	ILMN_2139970	-0.342081	8.11193e-07	1.33536e-05
LOC646200	ILMN_1732328	-0.342071	8.11853e-07	1.33565e-05
DCHS1	ILMN_1739640	-0.342015	8.15434e-07	1.33913e-05
CLDN15	ILMN_1682226	0.342024	8.14816e-07	1.33913e-05
C10orf81	ILMN_1757099	0.342021	8.15033e-07	1.33913e-05
LOC100130308	ILMN_3244935	0.341978	8.17783e-07	1.34219e-05
LOC441237	ILMN_1732644	0.341918	8.21672e-07	1.34696e-05
TSC22D4	ILMN_1721636	0.341919	8.2157e-07	1.34696e-05
NR1I2	ILMN_1806561	0.341884	8.23868e-07	1.34976e-05
APOL3	ILMN_1756862	-0.341876	8.24381e-07	1.34979e-05
BLVRA	ILMN_1691436	-0.341772	8.31139e-07	1.36005e-05
GSTM1	ILMN_1668134	0.341722	8.34401e-07	1.36458e-05
ANKDD1A	ILMN_1813139	-0.341597	8.42615e-07	1.37719e-05
NBPF20	ILMN_2115490	-0.341536	8.46664e-07	1.38299e-05
SLC4A4	ILMN_2184556	0.341456	8.51995e-07	1.39087e-05
RHBDF2	ILMN_2373062	-0.341089	8.76908e-07	1.43069e-05
SFRS10	ILMN_1742798	-0.340982	8.84238e-07	1.44179e-05
PLXNA2	ILMN_1844408	0.340943	8.86952e-07	1.44536e-05
SLC44A4	ILMN_1719250	0.340917	8.88763e-07	1.44745e-05
PDXP	ILMN_1736441	0.340869	8.92114e-07	1.45205e-05
GNB1	ILMN_1760320	0.340855	8.93133e-07	1.45236e-05
MYL5	ILMN_2203588	0.340851	8.93361e-07	1.45236e-05
ACSL5	ILMN_2273911	0.340823	8.95355e-07	1.45474e-05
EIF5A2	ILMN_1735151	-0.340797	8.97169e-07	1.45683e-05
C4orf16	ILMN_2207561	0.34069	9.04691e-07	1.46817e-05
USH2A	ILMN_1731101	0.340631	9.08893e-07	1.47412e-05
F12	ILMN_1671766	0.340622	9.09559e-07	1.47433e-05
IFIT3	ILMN_1664543	0.340605	9.10726e-07	1.47536e-05
LCLAT1	ILMN_3186473	0.340554	9.14423e-07	1.48047e-05
MMP28	ILMN_2399016	0.340504	9.17973e-07	1.48534e-05
RCSD1	ILMN_1749006	-0.340433	9.23086e-07	1.49274e-05
LOC100131609	ILMN_3215712	-0.340415	9.24421e-07	1.49395e-05
PEX13	ILMN_1683916	0.340408	9.24925e-07	1.49395e-05
JMJD1A	ILMN_1722532	0.340378	9.27065e-07	1.49653e-05
IL7R	ILMN_1691341	-0.340353	9.2891e-07	1.49863e-05
SLC2A1	ILMN_1659027	-0.34032	9.31263e-07	1.50067e-05
SEC13	ILMN_3223181	0.340326	9.30865e-07	1.50067e-05
AFG3L2	ILMN_2066124	0.3403	9.32753e-07	1.50219e-05
RARRES2	ILMN_1810844	-0.34029	9.3348e-07	1.50248e-05
B3GALT2	ILMN_1709907	0.340254	9.36088e-07	1.50579e-05
MMP9	ILMN_1796316	-0.34022	9.38554e-07	1.50888e-05
GSTA1	ILMN_1701831	0.340193	9.40589e-07	1.51126e-05
TNFAIP8	ILMN_2414325	-0.340176	9.41821e-07	1.51236e-05
DPYD	ILMN_1795715	0.340132	9.45094e-07	1.51673e-05
TMED6	ILMN_1748899	0.340118	9.46097e-07	1.51745e-05
LOC650879	ILMN_1891229	0.340061	9.50286e-07	1.52328e-05
C1QTNF1	ILMN_2380237	-0.339982	9.56184e-07	1.53095e-05
IRF2	ILMN_2090607	0.339988	9.55724e-07	1.53095e-05
CBS	ILMN_1804735	0.3398	9.69907e-07	1.55202e-05
SLC44A4	ILMN_1730977	0.339759	9.72978e-07	1.55603e-05
PPCS	ILMN_2396996	0.339729	9.75239e-07	1.55874e-05
ETFB	ILMN_1729374	0.339672	9.79612e-07	1.56482e-05
NDFIP2	ILMN_1677396	0.339655	9.80924e-07	1.566e-05
BRD2	ILMN_1758918	-0.33963	9.82814e-07	1.56811e-05
DNASE1L1	ILMN_2380967	0.339608	9.84516e-07	1.56991e-05
CYP3A5	ILMN_1810942	0.339584	9.86327e-07	1.57189e-05
TERF1	ILMN_1694847	0.339573	9.87236e-07	1.57235e-05
ARRB1	ILMN_2325168	0.339566	9.87758e-07	1.57235e-05
UGT2A3	ILMN_1692861	0.33952	9.91301e-07	1.57708e-05
GABARAPL1	ILMN_2151281	0.339441	9.97372e-07	1.58582e-05
GABARAPL2	ILMN_2046315	0.339423	9.9879e-07	1.58715e-05
PRR13	ILMN_1795944	0.33938	1.00217e-06	1.59093e-05
NUDT14	ILMN_1669788	0.339378	1.00232e-06	1.59093e-05
C9orf119	ILMN_1811555	0.339329	1.00616e-06	1.59609e-05
C17orf78	ILMN_1806330	0.339263	1.01132e-06	1.60335e-05
LSAMP	ILMN_1739154	-0.339213	1.01531e-06	1.60875e-05
F2RL1	ILMN_2041190	0.33908	1.02581e-06	1.62446e-05
TMEM106C	ILMN_1692511	0.339012	1.03126e-06	1.63214e-05
ACOX3	ILMN_1743396	0.33898	1.03384e-06	1.63529e-05
KLC1	ILMN_1654653	-0.338913	1.03928e-06	1.64295e-05
FLJ38482	ILMN_2189859	0.33886	1.04354e-06	1.64874e-05
CYB561	ILMN_2378376	0.338831	1.04592e-06	1.65154e-05
PDE9A	ILMN_1683063	0.338796	1.04873e-06	1.65503e-05
EIF3E	ILMN_1739257	-0.338775	1.05048e-06	1.65684e-05
LOC645173	ILMN_3211132	-0.338767	1.0511e-06	1.65687e-05
CHST5	ILMN_1678478	0.338744	1.05303e-06	1.65896e-05
ACOT4	ILMN_1764321	0.33868	1.05825e-06	1.66623e-05
PRRC1	ILMN_1685140	0.338651	1.06062e-06	1.669e-05
USP8	ILMN_2094587	0.338631	1.0623e-06	1.6707e-05
KIAA0368	ILMN_1847822	0.338584	1.06617e-06	1.67582e-05
CCDC90B	ILMN_1692948	0.338577	1.06679e-06	1.67583e-05
LOC440589	ILMN_1737074	-0.338523	1.07124e-06	1.68187e-05
MMP12	ILMN_1768035	-0.338497	1.07341e-06	1.68432e-05
C10orf54	ILMN_2205963	0.338294	1.09042e-06	1.71003e-05
DBI	ILMN_1755926	0.338112	1.10595e-06	1.73339e-05
PQBP1	ILMN_1711596	0.338099	1.10706e-06	1.73415e-05
LEPRE1	ILMN_1664294	-0.338062	1.1103e-06	1.73823e-05
PAFAH2	ILMN_1682919	0.338034	1.11268e-06	1.74097e-05
RPS8	ILMN_3243700	-0.337845	1.12911e-06	1.76567e-05
FKBP11	ILMN_1787345	-0.337836	1.12986e-06	1.76583e-05
LOC100133045	ILMN_3203186	0.337756	1.13687e-06	1.77578e-05
GRAP	ILMN_2264011	-0.337672	1.14437e-06	1.78649e-05
DOLPP1	ILMN_1672042	0.337515	1.1583e-06	1.8072e-05
OCEL1	ILMN_1757388	0.337487	1.16083e-06	1.80909e-05
CD83	ILMN_1780582	-0.33749	1.16055e-06	1.80909e-05
KCNK5	ILMN_1766918	0.337353	1.17292e-06	1.82689e-05
FAM134A	ILMN_3251572	0.337339	1.17422e-06	1.82789e-05
TBC1D10C	ILMN_1710434	-0.337272	1.18028e-06	1.83629e-05
NDRG1	ILMN_1809931	0.337246	1.1827e-06	1.83897e-05
TMUB1	ILMN_1666050	0.337225	1.18464e-06	1.83897e-05
NCKIPSD	ILMN_1736623	0.337224	1.18468e-06	1.83897e-05
FAM134B	ILMN_2387952	0.337235	1.18367e-06	1.83897e-05
MOGAT2	ILMN_1693891	0.337147	1.19173e-06	1.84886e-05
S100A4	ILMN_1684306	-0.337026	1.20295e-06	1.86522e-05
LOC729217	ILMN_3229467	-0.336979	1.20736e-06	1.87099e-05
EBI2	ILMN_2168217	-0.336965	1.20865e-06	1.87194e-05
PDIA3P	ILMN_2075440	0.336952	1.20985e-06	1.87195e-05
NSFL1C	ILMN_1657624	0.33695	1.21002e-06	1.87195e-05
SBDS	ILMN_1679045	0.336937	1.21124e-06	1.87279e-05
ADPRHL1	ILMN_1760335	0.336925	1.21242e-06	1.87356e-05
NR5A2	ILMN_1811303	0.336856	1.21887e-06	1.88246e-05
LOC643668	ILMN_1813801	0.336841	1.22026e-06	1.88356e-05
ZBP1	ILMN_1765994	-0.336815	1.22271e-06	1.88628e-05
NOP10	ILMN_1815479	-0.336705	1.23316e-06	1.90134e-05
GZMK	ILMN_1710734	-0.336685	1.23507e-06	1.90321e-05
RNF170	ILMN_1709265	0.336601	1.24305e-06	1.91444e-05
EPCAM	ILMN_3249032	0.336561	1.24693e-06	1.91934e-05
MOBKL2A	ILMN_1721344	-0.336448	1.25787e-06	1.93509e-05
PFKL	ILMN_1713037	0.33636	1.26641e-06	1.94714e-05
C1orf24	ILMN_1667966	-0.336341	1.26825e-06	1.94888e-05
BMI1	ILMN_1700915	-0.336327	1.26965e-06	1.94995e-05
MTHFS	ILMN_1772302	0.336295	1.27279e-06	1.95258e-05
SDCBP2	ILMN_1700310	0.336299	1.27242e-06	1.95258e-05
MIR130A	ILMN_3308808	0.336267	1.27556e-06	1.95574e-05
LOC648526	ILMN_1711087	0.336259	1.27628e-06	1.95575e-05
SOX13	ILMN_1683755	0.336121	1.28995e-06	1.97559e-05
C1QA	ILMN_1737918	-0.336077	1.29432e-06	1.98119e-05
TUBA1B	ILMN_1800261	-0.335997	1.30228e-06	1.99227e-05
NUDT1	ILMN_2330243	-0.335929	1.30913e-06	2.00163e-05
CCRK	ILMN_2357730	0.335903	1.31179e-06	2.00459e-05
NAPEPLD	ILMN_2118229	0.335868	1.31536e-06	2.00891e-05
RPS17	ILMN_2207533	-0.335813	1.32092e-06	2.0162e-05
CD46	ILMN_2307744	0.335806	1.32159e-06	2.0162e-05
C17orf96	ILMN_3247139	-0.335762	1.32605e-06	2.02188e-05
LTBR	ILMN_1667476	0.335694	1.33301e-06	2.03137e-05
UBA5	ILMN_3305339	0.335657	1.33687e-06	2.03611e-05
FLJ20699	ILMN_1692464	0.335632	1.33944e-06	2.0389e-05
WASL	ILMN_1666004	0.335616	1.34106e-06	2.04024e-05
BEND4	ILMN_3237256	-0.335596	1.3431e-06	2.04221e-05
ENPP2	ILMN_1780799	-0.335536	1.34938e-06	2.05062e-05
LEF1	ILMN_1679185	-0.335495	1.35357e-06	2.05432e-05
MMP28	ILMN_1791508	0.335486	1.35456e-06	2.05432e-05
LOC728811	ILMN_1740443	0.335488	1.35431e-06	2.05432e-05
LCOR	ILMN_2062381	0.335483	1.3548e-06	2.05432e-05
CIDEC	ILMN_1779597	0.335449	1.35842e-06	2.05821e-05
LOC148915	ILMN_1776052	-0.335445	1.35886e-06	2.05821e-05
KIAA0319L	ILMN_1683277	0.335422	1.36125e-06	2.06068e-05
CSNK1E	ILMN_2415235	-0.335389	1.36467e-06	2.06473e-05
EIF3L	ILMN_3240740	-0.33538	1.36563e-06	2.06505e-05
NUDT16	ILMN_1781996	0.335322	1.37167e-06	2.07304e-05
P2RY2	ILMN_2372915	0.335258	1.37849e-06	2.0822e-05
DOK2	ILMN_1791211	-0.335228	1.38161e-06	2.08522e-05
ACOT7	ILMN_2332250	0.335225	1.38201e-06	2.08522e-05
RPS13	ILMN_1777344	-0.335072	1.39824e-06	2.10856e-05
EPN1	ILMN_1772981	0.335054	1.40023e-06	2.11041e-05
RHOH	ILMN_1684553	-0.334914	1.4153e-06	2.13194e-05
CYP2U1	ILMN_2097259	0.334829	1.42461e-06	2.14362e-05
SULT1A3	ILMN_1707804	0.33483	1.42444e-06	2.14362e-05
PRKCB	ILMN_3222974	-0.334818	1.42577e-06	2.14419e-05
ATP1B3	ILMN_1783304	0.334728	1.43572e-06	2.15797e-05
TBC1D23	ILMN_2228044	0.334641	1.44532e-06	2.17121e-05
NKAP	ILMN_1675359	0.334615	1.44813e-06	2.17425e-05
TMEM41B	ILMN_1678004	0.334509	1.46002e-06	2.1909e-05
APPL1	ILMN_1763730	0.334324	1.48081e-06	2.21907e-05
UGT2B11	ILMN_2162819	0.334314	1.48195e-06	2.21907e-05
ST6GAL1	ILMN_1756501	-0.334317	1.48158e-06	2.21907e-05
IRF6	ILMN_2072357	0.334313	1.48202e-06	2.21907e-05
ATF7IP2	ILMN_1804445	-0.33421	1.49381e-06	2.23552e-05
RPS12	ILMN_1782621	-0.334118	1.50436e-06	2.25008e-05
VPS35	ILMN_1761721	0.334078	1.50889e-06	2.25562e-05
LOC283953	ILMN_1667418	0.333979	1.52043e-06	2.271e-05
ACAD10	ILMN_1687303	0.333975	1.52083e-06	2.271e-05
TRIM36	ILMN_1674580	0.33393	1.52612e-06	2.27766e-05
OGDH	ILMN_1733869	0.333902	1.52931e-06	2.28119e-05
P2RY10	ILMN_1784774	-0.333892	1.53053e-06	2.28177e-05
FAM96A	ILMN_2367428	0.333849	1.53554e-06	2.288e-05
LOC648294	ILMN_3208056	-0.333738	1.54864e-06	2.30627e-05
LRRN1	ILMN_1720511	-0.333707	1.55237e-06	2.31057e-05
SDHC	ILMN_2323366	0.333593	1.56592e-06	2.32733e-05
ZCCHC14	ILMN_1743456	0.333604	1.56457e-06	2.32733e-05
CD6	ILMN_1746565	-0.333591	1.56617e-06	2.32733e-05
LTB	ILMN_2376205	-0.333468	1.58096e-06	2.34704e-05
DNMT1	ILMN_1760201	-0.333466	1.58114e-06	2.34704e-05
TXLNA	ILMN_1737084	-0.333454	1.58257e-06	2.34789e-05
TNFRSF17	ILMN_1768016	-0.333444	1.58382e-06	2.34848e-05
PIK3CD	ILMN_1766275	-0.333311	1.5999e-06	2.37104e-05
CPVL	ILMN_1682928	-0.333283	1.60336e-06	2.37489e-05
PTK6	ILMN_1764508	0.333224	1.61062e-06	2.38436e-05
MXRA5	ILMN_1803213	-0.332964	1.64287e-06	2.4308e-05
RHBDF2	ILMN_1691717	-0.332828	1.65997e-06	2.45477e-05
GLIPR1	ILMN_1769245	-0.332746	1.67036e-06	2.46833e-05
CYGB	ILMN_1758128	-0.332741	1.67093e-06	2.46833e-05
TNFRSF13B	ILMN_1759075	-0.332708	1.67511e-06	2.47317e-05
FAM3C	ILMN_1777261	0.332699	1.67626e-06	2.47353e-05
NAGK	ILMN_1716547	-0.33268	1.67871e-06	2.47583e-05
WRB	ILMN_1695092	0.332659	1.6814e-06	2.47847e-05
ZFAND3	ILMN_1720053	0.332599	1.68905e-06	2.48816e-05
RAB18	ILMN_1691143	0.332594	1.68978e-06	2.48816e-05
PLEKHA4	ILMN_1755173	-0.332485	1.7038e-06	2.50661e-05
F11R	ILMN_2342033	0.332483	1.70414e-06	2.50661e-05
C1orf86	ILMN_1726989	-0.332452	1.70808e-06	2.51106e-05
NCKAP5	ILMN_1809490	0.332362	1.7198e-06	2.52694e-05
SNX24	ILMN_1795666	0.332135	1.74981e-06	2.56966e-05
MATK	ILMN_2319000	-0.332075	1.7577e-06	2.57986e-05
MGC26733	ILMN_1714172	0.332	1.76773e-06	2.5932e-05
BNIP3L	ILMN_2045419	0.331944	1.77527e-06	2.59871e-05
KLF2	ILMN_1735930	-0.331961	1.77308e-06	2.59871e-05
CXADR	ILMN_1796925	0.331947	1.77495e-06	2.59871e-05
RIPK4	ILMN_1680018	0.331955	1.77377e-06	2.59871e-05
IFI27L2	ILMN_3238560	-0.331917	1.77888e-06	2.60262e-05
MS4A6A	ILMN_1721035	-0.331831	1.79061e-06	2.61839e-05
SC65	ILMN_1655663	0.33175	1.80169e-06	2.63319e-05
CMTM3	ILMN_1705442	-0.331708	1.80733e-06	2.63882e-05
CD68	ILMN_1714861	0.331707	1.80746e-06	2.63882e-05
FMO5	ILMN_1811632	0.331676	1.81176e-06	2.6437e-05
NELF	ILMN_1665095	0.331657	1.81438e-06	2.64611e-05
INO80C	ILMN_1730294	0.331622	1.81926e-06	2.65182e-05
SLC6A8	ILMN_1806349	0.331612	1.82052e-06	2.65225e-05
FKBP3	ILMN_2104784	0.331589	1.82379e-06	2.6549e-05
GAS1	ILMN_1772910	-0.331585	1.82427e-06	2.6549e-05
HRSP12	ILMN_1807633	0.331533	1.83149e-06	2.66399e-05
	ILMN_1843932	0.331477	1.83932e-06	2.67397e-05
PDE4A	ILMN_1785768	0.331411	1.8485e-06	2.6859e-05
SDC1	ILMN_1815308	0.331386	1.85204e-06	2.68961e-05
IGLL1	ILMN_2393765	-0.331375	1.8536e-06	2.69046e-05
COTL1	ILMN_1788283	-0.331213	1.87639e-06	2.71923e-05
SERPING1	ILMN_1670305	-0.331216	1.87596e-06	2.71923e-05
EFTUD1	ILMN_1729167	0.331225	1.87474e-06	2.71923e-05
TUBB2A	ILMN_2038775	0.331139	1.88695e-06	2.7331e-05
LGMN	ILMN_2332964	0.331086	1.89461e-06	2.74274e-05
LOC728139	ILMN_3212833	-0.331041	1.901e-06	2.75054e-05
C6orf136	ILMN_1813236	0.330954	1.91359e-06	2.76731e-05
OVOL2	ILMN_1724832	0.330827	1.932e-06	2.79247e-05
COL6A3	ILMN_1706643	-0.33077	1.94044e-06	2.80319e-05
TYK2	ILMN_1676955	-0.330753	1.94295e-06	2.80534e-05
MYL5	ILMN_1746948	0.330732	1.94599e-06	2.80825e-05
AMICA1	ILMN_1778723	-0.330696	1.95134e-06	2.81449e-05
SUCLG1	ILMN_1779616	0.330618	1.96283e-06	2.82959e-05
RGS10	ILMN_1668559	-0.330584	1.96787e-06	2.83537e-05
RAMP3	ILMN_2065745	-0.330575	1.96927e-06	2.8359e-05
TUG1	ILMN_1682783	-0.330505	1.97967e-06	2.84938e-05
DPT	ILMN_1708107	-0.330448	1.98817e-06	2.86012e-05
ITGB7	ILMN_1777519	-0.330438	1.9896e-06	2.86068e-05
LOC654121	ILMN_1753892	0.330416	1.99297e-06	2.86403e-05
LIN7C	ILMN_2184708	0.330397	1.99587e-06	2.86669e-05
MAP4K4	ILMN_2375003	-0.330376	1.99899e-06	2.86967e-05
SOAT2	ILMN_2058270	0.330305	2.00972e-06	2.88356e-05
LCMT1	ILMN_1688452	0.330282	2.01328e-06	2.88718e-05
LOC375295	ILMN_1674782	-0.330253	2.01772e-06	2.89203e-05
ODC1	ILMN_1748591	-0.330196	2.02638e-06	2.90293e-05
GREM1	ILMN_1752965	-0.330185	2.02804e-06	2.9038e-05
VAV1	ILMN_1717334	-0.33013	2.03649e-06	2.91437e-05
VIL1	ILMN_1661750	0.330007	2.05544e-06	2.93997e-05
FABP6	ILMN_2392261	0.329996	2.05708e-06	2.94077e-05
AKR1A1	ILMN_1728047	0.329957	2.06312e-06	2.94789e-05
SULT1A3	ILMN_3250899	0.329858	2.07866e-06	2.96855e-05
CXorf39	ILMN_1811121	0.329819	2.08471e-06	2.97563e-05
SH3BGRL	ILMN_1702835	-0.329759	2.09422e-06	2.98766e-05
	ILMN_1872404	-0.329742	2.09694e-06	2.98998e-05
TMEM86A	ILMN_1797021	-0.329726	2.09941e-06	2.99195e-05
ERBB2	ILMN_2352131	0.329471	2.14016e-06	3.04845e-05
TCF4	ILMN_1814194	-0.329354	2.15894e-06	3.07202e-05
CYP2B6	ILMN_2215965	0.329361	2.1579e-06	3.07202e-05
CD70	ILMN_1760247	-0.329336	2.16192e-06	3.07467e-05
PNRC2	ILMN_2147306	-0.329317	2.16511e-06	3.07761e-05
ITGAX	ILMN_2254635	-0.329291	2.16925e-06	3.08191e-05
RARS	ILMN_1751378	0.329281	2.17094e-06	3.08271e-05
TMEM37	ILMN_1670672	0.329243	2.17709e-06	3.08986e-05
CD38	ILMN_2233783	-0.32915	2.19245e-06	3.11005e-05
TSPAN18	ILMN_1699980	-0.329138	2.19435e-06	3.11113e-05
SIGLEC10	ILMN_1655549	-0.329128	2.19606e-06	3.11196e-05
TM6SF2	ILMN_1706419	0.329063	2.20679e-06	3.12555e-05
RASGRP2	ILMN_2375319	-0.329047	2.20941e-06	3.12764e-05
IDI1	ILMN_1755075	0.329037	2.21105e-06	3.12835e-05
C6orf120	ILMN_1743187	0.329021	2.21381e-06	3.13046e-05
PRKCA	ILMN_1771800	0.329014	2.21482e-06	3.13046e-05
ANP32B	ILMN_1684293	-0.328937	2.22775e-06	3.14712e-05
MCM5	ILMN_1815169	-0.328927	2.22935e-06	3.14733e-05
MAP4K1	ILMN_1665943	-0.328922	2.23019e-06	3.14733e-05
FABP6	ILMN_1721559	0.328845	2.24325e-06	3.16364e-05
WDR20	ILMN_1707199	0.32884	2.24404e-06	3.16364e-05
HES4	ILMN_1653466	-0.328785	2.25326e-06	3.175e-05
KIAA0922	ILMN_1668469	-0.328766	2.25655e-06	3.17801e-05
LOC642366	ILMN_1680799	0.328744	2.26018e-06	3.18094e-05
GPBP1L1	ILMN_2076250	0.32874	2.26094e-06	3.18094e-05
FAM43A	ILMN_1706015	-0.328703	2.26718e-06	3.18808e-05
FGR	ILMN_2368318	-0.328676	2.27188e-06	3.19307e-05
CABLES1	ILMN_1653001	0.328624	2.28071e-06	3.20384e-05
TMEM33	ILMN_1760620	0.328608	2.28341e-06	3.20435e-05
CYB5R2	ILMN_1739576	-0.328609	2.28324e-06	3.20435e-05
C17orf61	ILMN_2201533	0.328586	2.28719e-06	3.20802e-05
CYP51A1	ILMN_1664718	0.328577	2.28879e-06	3.20862e-05
BCL2L15	ILMN_3251676	0.328481	2.30532e-06	3.22933e-05
SNHG1	ILMN_3236713	-0.328477	2.30591e-06	3.22933e-05
CDR2	ILMN_1720270	0.328431	2.31393e-06	3.23891e-05
CD2	ILMN_1695025	-0.32842	2.31587e-06	3.23998e-05
TYMS	ILMN_1806040	-0.328367	2.325e-06	3.2511e-05
HMGB2	ILMN_1654268	-0.328337	2.33029e-06	3.25558e-05
ULK3	ILMN_1679495	0.328335	2.33058e-06	3.25558e-05
VPS13A	ILMN_2414826	0.328328	2.33183e-06	3.25568e-05
FARP1	ILMN_1678353	-0.328309	2.33524e-06	3.25878e-05
LOC645296	ILMN_3234831	-0.32821	2.35257e-06	3.27964e-05
LRRC8D	ILMN_1763409	0.328211	2.35249e-06	3.27964e-05
LIPE	ILMN_1670693	0.328199	2.35446e-06	3.28061e-05
DDEF2	ILMN_1757237	0.328165	2.36045e-06	3.28729e-05
RALGPS1	ILMN_1674135	0.328144	2.36431e-06	3.291e-05
AP1S2	ILMN_2120273	-0.328036	2.38352e-06	3.31606e-05
KDELR1	ILMN_2130411	0.327899	2.40796e-06	3.34837e-05
SLC7A8	ILMN_1807894	0.327853	2.4163e-06	3.35826e-05
NR3C2	ILMN_2210934	0.327842	2.41827e-06	3.3593e-05
OXER1	ILMN_1765061	0.32781	2.42414e-06	3.36576e-05
HLA-G	ILMN_1656670	0.327799	2.42609e-06	3.36677e-05
FEZ2	ILMN_1739586	0.327773	2.43077e-06	3.37156e-05
LOC642741	ILMN_3281599	-0.327749	2.43523e-06	3.37604e-05
LOC100129866	ILMN_3257475	0.327642	2.45472e-06	3.39964e-05
DYNLRB1	ILMN_1703564	0.327645	2.45416e-06	3.39964e-05
PRLR	ILMN_1669781	0.327608	2.46098e-06	3.40658e-05
CNRIP1	ILMN_3232894	-0.327556	2.47058e-06	3.41816e-05
LAPTM5	ILMN_1772359	-0.327515	2.47816e-06	3.42692e-05
SFRS1	ILMN_1795341	-0.327487	2.48326e-06	3.43224e-05
FNDC3A	ILMN_1705111	0.327475	2.4855e-06	3.43362e-05
SLC35F2	ILMN_2075189	0.327461	2.48814e-06	3.43553e-05
ST6GALNAC6	ILMN_1691736	-0.327445	2.49109e-06	3.43615e-05
CDH1	ILMN_1770940	0.327451	2.48993e-06	3.43615e-05
ITGB5	ILMN_1668374	0.32732	2.51441e-06	3.46658e-05
CTLA4	ILMN_1763487	-0.327291	2.51991e-06	3.47243e-05
MTHFD2	ILMN_1674706	-0.327275	2.52292e-06	3.47483e-05
ANXA13	ILMN_2412490	0.32726	2.52577e-06	3.47701e-05
C1GALT1C1	ILMN_2401730	0.327249	2.52778e-06	3.47804e-05
GMPR2	ILMN_2365595	0.327206	2.53602e-06	3.48763e-05
RSL24D1	ILMN_2175465	-0.327155	2.54557e-06	3.49901e-05
EBI3	ILMN_1802653	-0.327073	2.56132e-06	3.51715e-05
UBC	ILMN_2331501	0.327074	2.56111e-06	3.51715e-05
[truncated: 25,489 more rows]
